# Supplementary material for: Dichlorido(2,3-di-2-pyridyl­pyrazine-κ2 N 2,N 3)palladium(II)
Source: Acta Crystallogr Sect E Struct Rep Online. 2011 Oct 29;67(Pt 11):m1615. doi: 10.1107/S1600536811043753 (PMC3247536; doi:10.1107/S1600536811043753)
Supplement: Supplementary file 2 [file e-67-m1615-Isup2.hkl]

# 
# h,k,l, Fc-squared, Fo-squared, sigma(Fo-squared) and status flag 
# 
data_I
_shelx_title ' [PdCl2(C14H10N4)]' 
_shelx_refln_list_code          4 
_shelx_F_calc_maximum      274.47 
_exptl_crystal_F_000       808.00 
_reflns_d_resolution_high  0.7504 
 
loop_ 
 _symmetry_equiv_pos_as_xyz 
 'x, y, z' 
 '-x+1/2, y+1/2, -z+1/2' 
 '-x, -y, -z' 
 'x-1/2, -y-1/2, z-1/2' 
 
_cell_length_a     8.3414 
_cell_length_b    15.3270 
_cell_length_c    11.7208 
_cell_angle_alpha  90.000 
_cell_angle_beta  101.027 
_cell_angle_gamma  90.000 
 
_shelx_F_squared_multiplier     1.000 
 
loop_ 
 _refln_index_h 
 _refln_index_k 
 _refln_index_l 
 _refln_F_squared_calc 
 _refln_F_squared_meas 
 _refln_F_squared_sigma 
 _refln_observed_status 
   2   0   0     2747.31     3298.41     60.76 o 
   4   0   0    19957.85    20104.05    277.36 o 
   6   0   0     1513.75     1665.04     63.73 o 
   8   0   0     4122.96     3876.04    195.97 o 
  10   0   0      397.83      534.51     87.44 o 
   1   1   0    17270.51    18131.21    179.54 o 
   2   1   0      537.40      517.25     14.87 o 
   3   1   0    12648.25    13035.01    171.75 o 
   4   1   0     4883.11     4974.76     72.09 o 
   5   1   0      637.38      527.03     22.77 o 
   6   1   0      397.28      366.24     22.32 o 
   7   1   0     1901.96     1959.22     53.96 o 
   8   1   0      784.46      664.84     56.38 o 
   9   1   0     1289.39     1310.59     84.78 o 
  10   1   0       83.43       94.34     34.16 o 
   0   2   0    28846.53    28256.76    464.58 o 
   1   2   0     1977.65     2023.24     33.46 o 
   2   2   0    14944.18    15005.55    140.66 o 
   3   2   0     3168.30     2957.72     47.85 o 
   4   2   0     5508.66     5487.37     84.19 o 
   5   2   0      542.45      506.73     22.71 o 
   6   2   0     2319.73     2454.12     56.67 o 
   7   2   0      585.54      642.07     37.99 o 
   8   2   0      424.97      417.24     45.17 o 
   9   2   0      961.45     1026.88     74.60 o 
  10   2   0      558.36      467.50     57.02 o 
   1   3   0      656.78      594.66     21.43 o 
   2   3   0     4582.42     4832.04     70.75 o 
   3   3   0    13806.74    14318.75    199.58 o 
   4   3   0     9802.78    10170.02    120.39 o 
   5   3   0       77.42      103.61     21.10 o 
   6   3   0       58.77       76.54     11.63 o 
   7   3   0      142.74      150.32     24.85 o 
   8   3   0     2019.09     2006.75     97.10 o 
   9   3   0      647.37      630.41     57.90 o 
  10   3   0     1364.10     1584.83    100.32 o 
   1   4   0     1169.13     1177.66     42.94 o 
   2   4   0       26.75       19.62      5.29 o 
   3   4   0     7089.62     7153.35    100.28 o 
   4   4   0      365.74      348.11     18.39 o 
   5   4   0      574.83      533.34     24.34 o 
   6   4   0     1098.57     1125.90     39.46 o 
   7   4   0     2772.57     2820.45     88.45 o 
   8   4   0       67.43       49.22     20.16 o 
   9   4   0      441.67      481.41     51.87 o 
  10   4   0       93.29       99.98     33.47 o 
   1   5   0      799.40      751.08     26.19 o 
   2   5   0     3824.74     3608.97     97.07 o 
   3   5   0       76.30       65.30     16.21 o 
   4   5   0     2381.50     2241.02     49.97 o 
   5   5   0      410.93      398.42     21.86 o 
   6   5   0     3416.11     3556.80     74.10 o 
   7   5   0       10.96       11.44      9.83 o 
   8   5   0      331.45      245.43     45.92 o 
   9   5   0      113.50      112.14     31.87 o 
  10   5   0     3214.72     3257.17    148.68 o 
   0   6   0     2277.14     1910.27     55.64 o 
   1   6   0     4509.52     4648.76     79.83 o 
   2   6   0    26420.27    28168.42    418.04 o 
   3   6   0      713.41      739.47     44.10 o 
   4   6   0      143.70      132.04     13.38 o 
   5   6   0     1532.80     1463.22     43.88 o 
   6   6   0      632.08      604.57     30.18 o 
   7   6   0      390.15      412.79     33.56 o 
   8   6   0      759.75      825.18     49.07 o 
   9   6   0      421.27      448.43     51.35 o 
  10   6   0      483.10      467.87     57.22 o 
   1   7   0    20074.81    20225.87    236.30 o 
   2   7   0        0.49        0.79      4.06 o 
   3   7   0     4075.58     3819.15     84.69 o 
   4   7   0      772.30      764.34     30.72 o 
   5   7   0       45.03       22.22      7.32 o 
   6   7   0      357.63      336.70     23.28 o 
   7   7   0     3772.33     3691.80    103.19 o 
   8   7   0      791.63      764.05     48.44 o 
   9   7   0      105.86       98.98     29.82 o 
  10   7   0      521.58      503.83     63.75 o 
   0   8   0    17988.88    18274.53    269.27 o 
   1   8   0        6.20       19.72      6.88 o 
   2   8   0    12419.92    12334.76    201.30 o 
   3   8   0       58.96       53.33     11.97 o 
   4   8   0     3064.27     3112.79     68.11 o 
   5   8   0        1.36        9.68      6.95 o 
   6   8   0     1847.28     1859.24     56.76 o 
   7   8   0      131.38      165.02     26.70 o 
   8   8   0      957.73      946.00     54.97 o 
   9   8   0        4.72       -6.53     16.58 o 
  10   8   0      249.20      319.08     55.80 o 
   1   9   0    13534.63    13817.36    232.53 o 
   2   9   0     2603.52     2605.57     68.63 o 
   3   9   0     4921.43     4840.98    100.36 o 
   4   9   0       15.36       14.59      6.90 o 
   5   9   0     1397.02     1394.92     48.15 o 
   6   9   0      428.71      409.20     27.99 o 
   7   9   0     2576.73     2360.61     84.97 o 
   8   9   0      200.09      207.26     32.38 o 
   9   9   0      192.37      172.94     40.61 o 
   0  10   0     6882.16     6590.04    248.66 o 
   1  10   0     2637.44     2522.20     85.19 o 
   2  10   0     4027.71     4050.72     92.48 o 
   3  10   0      652.34      651.21     35.97 o 
   4  10   0     3622.45     3652.97     97.39 o 
   5  10   0      771.95      821.65     38.53 o 
   6  10   0     1373.83     1371.58     52.48 o 
   7  10   0        2.81        6.41     11.60 o 
   8  10   0      208.64      239.61     34.97 o 
   9  10   0      517.14      456.97     87.97 o 
   1  11   0     1908.65     1926.68     62.63 o 
   2  11   0     1057.00      989.64     45.46 o 
   3  11   0     1067.26     1066.05     48.54 o 
   4  11   0     1673.70     1553.99     60.64 o 
   5  11   0     1039.14     1059.90     45.74 o 
   6  11   0      371.42      332.21     33.26 o 
   7  11   0      418.58      330.20     35.38 o 
   8  11   0      819.60      859.27     56.46 o 
   9  11   0       83.05       68.97     40.90 o 
   0  12   0      278.10      279.35     35.94 o 
   1  12   0      129.45      130.89     21.19 o 
   2  12   0        8.18       10.98      8.44 o 
   3  12   0     2394.84     2297.90     76.05 o 
   4  12   0     2409.41     2399.18     85.60 o 
   5  12   0      353.00      368.77     28.82 o 
   6  12   0        0.47        0.62     11.76 o 
   7  12   0      456.52      458.96     41.33 o 
   8  12   0       77.44       83.10     22.70 o 
   1  13   0     1328.68     1342.78     57.76 o 
   2  13   0      182.83      169.80     25.39 o 
   3  13   0        0.97       -0.08     11.64 o 
   4  13   0     1781.20     1796.37     71.38 o 
   5  13   0       31.00       28.60     12.36 o 
   6  13   0      353.11      300.17     36.75 o 
   7  13   0        0.05       -0.75     13.03 o 
   8  13   0     1446.06     1495.02     78.05 o 
   0  14   0     5144.62     5070.09    148.93 o 
   1  14   0        9.32       -2.74      9.95 o 
   2  14   0       64.41       71.56     18.92 o 
   3  14   0      164.78      175.88     24.28 o 
   4  14   0      490.20      471.48     38.65 o 
   5  14   0      289.14      255.23     28.41 o 
   6  14   0        0.49       -7.94     11.17 o 
   7  14   0      741.93      792.44     56.46 o 
   1  15   0     2156.77     2205.67     81.58 o 
   2  15   0        0.33        6.38     11.25 o 
   3  15   0     2116.88     2031.19     79.80 o 
   4  15   0       89.10       59.86     17.04 o 
   5  15   0      206.43      177.98     38.60 o 
   6  15   0      500.02      544.15     46.41 o 
   7  15   0       72.19       78.50     24.52 o 
   0  16   0     7123.07     6998.01    273.78 o 
   1  16   0        3.14       16.48     13.63 o 
   2  16   0      673.33      742.04     49.56 o 
   3  16   0      172.25      171.80     30.79 o 
   4  16   0     2322.50     2315.51     78.75 o 
   5  16   0       20.99       12.14     11.88 o 
   6  16   0      287.72      270.14     35.19 o 
   1  17   0     1720.52     1711.80     77.43 o 
   2  17   0       33.79       47.73     21.25 o 
   3  17   0     1145.13     1190.51     68.66 o 
   4  17   0      213.79      207.40     34.39 o 
   5  17   0      504.38      476.50     40.02 o 
   6  17   0       44.69       42.64     17.93 o 
   1  18   0       32.44       -7.25     19.88 o 
   3  18   0      328.07      376.15     40.87 o 
   4  18   0      305.64      327.97     41.92 o 
   5  18   0       32.11       29.90     21.19 o 
   1  19   0       57.81        0.28     18.70 o 
   2  19   0      407.29       60.71     92.07 o 
   3  19   0     1172.16     1296.60     75.86 o 
   0  20   0      162.45       -3.98     26.87 o 
   1  20   0       14.54        7.52     18.65 o 
   2  20   0        0.40       12.17     23.36 o 
 -11   0   1      230.80      204.69     65.25 o 
  -9   0   1     1340.33     1308.11    119.90 o 
  -7   0   1     6351.11     6641.61    246.84 o 
  -5   0   1      240.35      249.80     20.47 o 
  -3   0   1     1257.31     1265.58     35.87 o 
  -1   0   1      211.82      179.22     14.10 o 
   1   0   1    31668.16    30978.46    361.93 o 
   3   0   1       45.88      120.23     12.85 o 
   5   0   1     8939.81     9698.24    196.49 o 
   7   0   1     5557.13     5360.36    139.14 o 
   9   0   1     4933.95     5204.39    244.33 o 
 -11   1   1        4.45      -20.53     20.53 o 
 -10   1   1      233.86      245.43     47.28 o 
  -9   1   1      469.30      471.28     61.13 o 
  -8   1   1      845.13      911.64     66.17 o 
  -7   1   1      467.76      407.22     40.94 o 
  -6   1   1     1241.17     1109.11     34.55 o 
  -5   1   1     1072.29      972.62     35.34 o 
  -4   1   1     1287.94     1342.12     31.15 o 
  -3   1   1    11090.60    11332.91    149.48 o 
  -2   1   1    24143.90    25990.50    458.12 o 
  -1   1   1     2936.82     2995.09     34.33 o 
   0   1   1     7210.09     7301.99     68.20 o 
   1   1   1     3219.70     3203.32     39.37 o 
   2   1   1     4293.58     4319.16     55.33 o 
   3   1   1       32.14       24.87      5.28 o 
   4   1   1     8236.74     8689.02    127.46 o 
   5   1   1     4935.26     5104.50    147.59 o 
   6   1   1     2433.50     2351.74     57.25 o 
   7   1   1       42.05       33.41     10.86 o 
   8   1   1     7843.55     8332.92    210.74 o 
   9   1   1        0.88        7.81     22.75 o 
  10   1   1      657.24      667.53     66.00 o 
 -10   2   1      206.20      233.36     46.07 o 
  -9   2   1      405.41      422.83     49.62 o 
  -8   2   1      299.87      312.99     43.41 o 
  -7   2   1     2232.24     2319.65     70.17 o 
  -6   2   1     1690.82     1708.06     43.93 o 
  -5   2   1      556.44      518.23     23.99 o 
  -4   2   1    15223.73    15270.97    194.07 o 
  -3   2   1      422.40      374.50     14.17 o 
  -2   2   1     5018.83     4727.24     55.91 o 
  -1   2   1     3228.65     3474.35    109.92 o 
   0   2   1    16096.26    17010.98    246.60 o 
   1   2   1     2200.13     2275.66     31.14 o 
   2   2   1     9058.72     9923.22    103.10 o 
   3   2   1      116.00       89.24      9.45 o 
   4   2   1    11853.91    12006.27    136.97 o 
   5   2   1     6021.08     6014.52     92.51 o 
   6   2   1      203.36      198.32     16.86 o 
   7   2   1     4505.51     4485.03     89.10 o 
   8   2   1       60.91       50.94     21.74 o 
   9   2   1      642.56      718.16     62.48 o 
  10   2   1      244.85      231.67     47.73 o 
 -10   3   1     1114.74     1169.67     86.39 o 
  -9   3   1      782.63      817.37     66.50 o 
  -8   3   1      810.90      792.76     79.80 o 
  -7   3   1     2586.55     2670.75    173.97 o 
  -6   3   1     3996.20     4136.66     80.07 o 
  -5   3   1    15178.50    15700.58    202.34 o 
  -4   3   1     1666.76     1707.54     38.01 o 
  -3   3   1    30599.20    31087.13    274.00 o 
  -2   3   1       33.25       28.31      3.75 o 
  -1   3   1     3187.55     2941.08    161.81 o 
   0   3   1     3306.83     3272.81     50.44 o 
   1   3   1    38773.52    37487.89    312.50 o 
   2   3   1     3574.12     3870.43    101.73 o 
   3   3   1     5950.36     6179.65     81.87 o 
   4   3   1     4273.50     4592.44     73.40 o 
   5   3   1     7282.87     7458.05    109.55 o 
   6   3   1     1691.10     1666.29     48.65 o 
   7   3   1      317.91      297.65     22.36 o 
   8   3   1       17.29       20.09     12.01 o 
   9   3   1       41.69       38.36     21.55 o 
  10   3   1      469.74      503.60     81.62 o 
 -10   4   1      662.78      698.56     67.88 o 
  -9   4   1       23.19       47.52     21.43 o 
  -8   4   1      120.56      133.37     31.30 o 
  -7   4   1       92.54       57.26     15.33 o 
  -6   4   1    11180.63    11901.33    175.18 o 
  -5   4   1       44.07       42.01      8.30 o 
  -4   4   1    12852.33    12605.96    248.71 o 
  -3   4   1      693.42      648.44     21.88 o 
  -2   4   1    23881.47    23818.50    256.78 o 
  -1   4   1     3632.93     3824.17     52.46 o 
   0   4   1     1043.99      849.28     30.60 o 
   1   4   1    18660.64    19315.13    175.17 o 
   2   4   1    10363.36    10338.02    142.01 o 
   3   4   1      829.50      862.79     34.34 o 
   4   4   1     4438.81     4180.76     82.39 o 
   5   4   1      195.72      149.49     15.52 o 
   6   4   1     1917.00     1831.88     52.00 o 
   7   4   1        1.79       -4.02      7.14 o 
   8   4   1        0.34       -0.84     11.05 o 
   9   4   1       48.66       25.00     19.15 o 
  10   4   1      129.46      119.01     34.14 o 
 -10   5   1       93.58       88.84     32.59 o 
  -9   5   1      376.21      333.60     47.33 o 
  -8   5   1      511.96      525.90     63.47 o 
  -7   5   1     2583.69     2701.30     81.31 o 
  -6   5   1      458.05      422.14     24.19 o 
  -5   5   1     8907.06     9102.58    120.73 o 
  -4   5   1        8.22       24.69      6.56 o 
  -3   5   1    31747.97    32673.75    269.13 o 
  -2   5   1     1510.63     1466.88     57.37 o 
  -1   5   1     8893.59     8460.93     95.31 o 
   0   5   1     6300.77     6901.08    165.68 o 
   1   5   1     7314.41     7169.42    101.40 o 
   2   5   1      593.59      600.86     25.30 o 
   3   5   1    13033.10    13241.73    148.31 o 
   4   5   1      676.43      671.77     26.94 o 
   5   5   1     1702.76     1641.89     71.77 o 
   6   5   1      897.43      889.02     36.47 o 
   7   5   1     1788.81     1818.80     64.33 o 
   8   5   1     1030.49      916.00     52.06 o 
   9   5   1      266.92      284.17     48.05 o 
  10   5   1       45.15       67.93     25.11 o 
 -10   6   1      544.15      499.94     57.98 o 
  -9   6   1      276.58      245.77     53.70 o 
  -8   6   1     1065.80      848.58     65.39 o 
  -7   6   1      993.06      967.20     84.98 o 
  -6   6   1     4943.40     5086.88    154.39 o 
  -5   6   1     2109.21     2042.78     53.90 o 
  -4   6   1     3078.00     2873.32     58.46 o 
  -3   6   1      438.87      314.63     20.42 o 
  -2   6   1    19742.50    19320.68    221.58 o 
  -1   6   1     5257.06     5269.13     65.79 o 
   0   6   1     1706.92     1558.30     41.46 o 
   1   6   1      140.77      187.43     24.89 o 
   2   6   1     5451.05     5129.24     88.88 o 
   3   6   1     1434.24     1522.40     46.21 o 
   4   6   1     2687.96     2669.69     58.75 o 
   5   6   1     1436.25     1351.83     43.38 o 
   6   6   1     1115.38     1128.55     42.74 o 
   7   6   1     3889.76     3888.34    104.64 o 
   8   6   1       25.07       20.61     13.68 o 
   9   6   1      283.51      277.47     47.91 o 
  10   6   1        3.55      -18.73     18.73 o 
 -10   7   1      330.58      244.36     49.00 o 
  -9   7   1      119.71      115.59     32.93 o 
  -8   7   1      570.37      563.01     61.80 o 
  -7   7   1     1231.95     1130.36     56.98 o 
  -6   7   1     2237.20     2253.31     73.60 o 
  -5   7   1      342.40      289.31     19.68 o 
  -4   7   1      161.64      189.48     15.47 o 
  -3   7   1     5436.06     5560.00     98.19 o 
  -2   7   1      948.83      859.60     33.68 o 
  -1   7   1     2034.78     2001.39     39.56 o 
   0   7   1     3795.76     3749.29    110.99 o 
   1   7   1     4976.96     4897.29     87.97 o 
   2   7   1     3738.57     3726.31     77.15 o 
   3   7   1      244.03      227.41     18.81 o 
   4   7   1      300.03      252.29     21.08 o 
   5   7   1      448.29      360.43     22.88 o 
   6   7   1     5425.73     5545.54    103.32 o 
   7   7   1      517.27      432.21     35.43 o 
   8   7   1     2656.66     2666.02     92.32 o 
   9   7   1        4.19        7.30     14.71 o 
  10   7   1      719.38      786.36     72.23 o 
 -10   8   1      202.71      151.12     39.65 o 
  -9   8   1      693.32      811.70     71.31 o 
  -8   8   1      114.33      100.04     28.42 o 
  -7   8   1      969.38      854.25     54.13 o 
  -6   8   1      623.55      613.46     53.79 o 
  -5   8   1     3131.72     3079.04     69.45 o 
  -4   8   1      169.70      159.11     15.79 o 
  -3   8   1     2351.67     2266.33     61.52 o 
  -2   8   1       12.77        5.28      5.66 o 
  -1   8   1     1406.34     1427.12     35.06 o 
   0   8   1     3708.00     3906.97     79.48 o 
   1   8   1     7623.87     7374.09    119.26 o 
   2   8   1        9.08       12.80      6.45 o 
   3   8   1      530.18      541.74     30.03 o 
   4   8   1      340.71      303.13     20.55 o 
   5   8   1     6076.79     6103.82    118.79 o 
   6   8   1      116.23       82.07     14.77 o 
   7   8   1     4120.01     4041.50    111.51 o 
   8   8   1       17.09        4.17     14.36 o 
   9   8   1     2275.75     2322.55    118.28 o 
  -9   9   1      170.89      174.10     40.01 o 
  -8   9   1     1098.27     1077.05     76.83 o 
  -7   9   1      291.96      290.20     30.34 o 
  -6   9   1      307.70      346.64     30.83 o 
  -5   9   1      443.09      442.89     26.50 o 
  -4   9   1        3.28        7.72      5.70 o 
  -3   9   1     1200.90     1057.58     43.20 o 
  -2   9   1      913.33      859.32     32.57 o 
  -1   9   1     1147.39     1236.97     50.86 o 
   0   9   1      653.36      562.96     29.72 o 
   1   9   1      925.16     1012.81     49.62 o 
   2   9   1     2293.98     2258.20     47.07 o 
   3   9   1     1206.92     1201.18     47.35 o 
   4   9   1     2041.04     2005.41     87.76 o 
   5   9   1       54.99       50.26     12.24 o 
   6   9   1     2829.07     2854.26     75.16 o 
   7   9   1      163.51      157.77     26.39 o 
   8   9   1     2397.94     2403.78    114.49 o 
   9   9   1      338.74      311.57     53.13 o 
  -9  10   1      251.53      307.74     53.05 o 
  -8  10   1       76.96       78.72     28.30 o 
  -7  10   1      546.79      515.91     40.86 o 
  -6  10   1     2586.42     2508.47     85.66 o 
  -5  10   1       27.05       10.81      8.55 o 
  -4  10   1     1893.35     1876.87     55.77 o 
  -3  10   1      217.31      214.86     32.59 o 
  -2  10   1     4267.26     4097.51     79.79 o 
  -1  10   1     3870.29     3975.86     76.22 o 
   0  10   1      284.27      248.13     21.09 o 
   1  10   1      172.51      180.06     28.68 o 
   2  10   1     1642.16     1519.06     54.54 o 
   3  10   1     3521.61     3549.60     88.98 o 
   4  10   1      775.47      850.71     43.61 o 
   5  10   1     1688.07     1802.50     58.39 o 
   6  10   1      768.68      723.68     38.80 o 
   7  10   1     2125.50     1925.63     79.33 o 
   8  10   1       21.95       11.69     13.98 o 
   9  10   1      970.32      974.07     80.08 o 
  -9  11   1       99.91       74.71     29.28 o 
  -8  11   1      411.24      381.98     38.73 o 
  -7  11   1      653.96      701.15     48.42 o 
  -6  11   1      423.49      419.66     36.75 o 
  -5  11   1     3314.87     3571.39     85.04 o 
  -4  11   1      219.32      221.07     24.56 o 
  -3  11   1     8063.24     8262.93    140.69 o 
  -2  11   1       36.88       35.85      9.68 o 
  -1  11   1     2675.45     2656.29     67.05 o 
   0  11   1      392.93      317.83     32.94 o 
   1  11   1     2008.26     2018.00     79.32 o 
   2  11   1      658.78      637.35     36.72 o 
   3  11   1      886.42      808.75     42.82 o 
   4  11   1     1834.65     1862.90     67.62 o 
   5  11   1     2610.43     2515.57     72.50 o 
   6  11   1       11.22       28.94     11.66 o 
   7  11   1       98.65      123.80     26.26 o 
   8  11   1     1001.20      965.95     60.43 o 
   9  11   1       82.32       52.11     44.49 o 
  -8  12   1      306.99      293.99     40.81 o 
  -7  12   1       10.71      -10.51     12.23 o 
  -6  12   1     2983.48     2997.31    130.63 o 
  -5  12   1       52.67       61.11     14.94 o 
  -4  12   1     6079.27     6151.32    161.79 o 
  -3  12   1      319.54      339.93     25.08 o 
  -2  12   1     3860.36     4012.13     86.63 o 
  -1  12   1       72.05       72.96     13.86 o 
   0  12   1     3995.74     4048.08     98.46 o 
   1  12   1      107.71      126.46     37.27 o 
   2  12   1     1282.01     1260.39     66.94 o 
   3  12   1      661.70      661.18     40.59 o 
   4  12   1     2925.81     2774.42     94.96 o 
   5  12   1      175.05      157.65     22.86 o 
   6  12   1      361.34      374.85     29.92 o 
   7  12   1        5.20        0.39     13.22 o 
   8  12   1        0.47        6.86     15.15 o 
  -8  13   1       42.08       54.78     21.05 o 
  -7  13   1      494.73      509.30     44.61 o 
  -6  13   1      347.62      342.06     36.88 o 
  -5  13   1     3826.08     3986.45    112.94 o 
  -4  13   1       28.09       29.88     11.98 o 
  -3  13   1     5595.94     5821.34    145.32 o 
  -2  13   1       62.82       47.93     14.92 o 
  -1  13   1     3137.49     3317.27     79.85 o 
   0  13   1      230.60      182.46     26.05 o 
   1  13   1     4001.43     4187.81    155.85 o 
   2  13   1      278.88      258.55     32.84 o 
   3  13   1     1282.37     1246.88     61.72 o 
   4  13   1       13.81       21.76     13.18 o 
   5  13   1     1780.15     1888.61     66.98 o 
   6  13   1      103.95       72.07     17.15 o 
   7  13   1       46.07       36.99     17.39 o 
   8  13   1      141.55      149.61     30.86 o 
  -8  14   1      640.12      576.75     64.68 o 
  -7  14   1      610.46      678.89     71.18 o 
  -6  14   1     1016.75     1027.64     53.11 o 
  -5  14   1      134.37      137.71     20.23 o 
  -4  14   1     2884.76     2983.95     83.10 o 
  -3  14   1        0.87       -3.00      8.32 o 
  -2  14   1      722.07      752.90     45.80 o 
  -1  14   1     1581.03     1546.14     64.97 o 
   0  14   1     4201.73     4322.19    111.29 o 
   1  14   1      318.70      269.21     31.89 o 
   2  14   1      535.73      639.61     73.70 o 
   3  14   1       11.24       18.32     13.23 o 
   4  14   1     1292.42     1254.96     73.85 o 
   5  14   1      757.36      654.39     40.98 o 
   6  14   1        1.98        3.15     12.98 o 
   7  14   1      647.53      773.27     56.22 o 
  -7  15   1      988.68     1009.76     56.80 o 
  -6  15   1      260.75      251.71     33.21 o 
  -5  15   1      233.88      264.94     34.49 o 
  -4  15   1      312.01      259.20     29.01 o 
  -3  15   1     1138.87     1149.65     52.25 o 
  -2  15   1     1577.16     1560.12     68.15 o 
  -1  15   1     1206.19     1184.52     72.87 o 
   0  15   1      178.02      204.40     30.71 o 
   1  15   1     1902.62     1912.36     76.37 o 
   2  15   1        4.16        4.22     10.89 o 
   3  15   1     1048.71     1040.68     97.84 o 
   4  15   1     1504.99     1479.56     70.00 o 
   5  15   1      113.83       78.64     18.52 o 
   6  15   1      670.50      729.34     67.31 o 
   7  15   1       45.21       42.96     22.62 o 
  -6  16   1      131.00       54.43     39.38 o 
  -5  16   1       92.95       30.82     13.41 o 
  -4  16   1      193.59      178.09     26.70 o 
  -3  16   1       66.54       55.57     19.75 o 
  -2  16   1      760.89      782.10     67.19 o 
  -1  16   1      103.84       96.24     29.00 o 
   0  16   1       82.27       84.90     21.70 o 
   1  16   1      850.69      829.73     52.16 o 
   2  16   1      256.04      219.77     32.87 o 
   3  16   1      450.02      501.98     42.04 o 
   4  16   1       22.84      -22.12     22.12 o 
   5  16   1     1300.73     1343.41    122.81 o 
   6  16   1       19.76       -2.59     21.18 o 
  -6  17   1      289.68      328.39     45.86 o 
  -5  17   1      193.68      247.62     39.32 o 
  -4  17   1       92.18       89.74     24.57 o 
  -3  17   1      155.17      150.18     30.27 o 
  -2  17   1        3.48       29.83     20.45 o 
  -1  17   1       79.72       55.39     22.67 o 
   0  17   1      732.63      803.52     53.49 o 
   1  17   1       16.11       27.37     17.15 o 
   2  17   1      798.55      828.74     94.21 o 
   3  17   1       13.95       17.32     15.56 o 
   4  17   1      852.14      880.64     58.87 o 
   5  17   1      112.31       90.12     20.24 o 
  -5  18   1        2.30        4.46     15.42 o 
  -4  18   1      553.46      640.47     53.27 o 
  -3  18   1       26.50       14.23     17.52 o 
  -2  18   1      611.28      457.71    100.43 o 
  -1  18   1       42.91       17.40     34.41 o 
   0  18   1       32.75        2.75     19.68 o 
   2  18   1        1.47       -2.64     12.85 o 
   3  18   1      484.20      479.55     47.26 o 
   4  18   1      505.20      471.10     45.96 o 
  -4  19   1        0.10       -8.73     17.20 o 
  -3  19   1     1169.61     1192.18     86.56 o 
  -2  19   1       16.91        8.06     20.95 o 
   0  19   1      182.81      -12.04     17.54 o 
   2  19   1      199.28       36.48     47.78 o 
   3  19   1      305.66      320.58     47.18 o 
  -1  20   1      117.53       36.04     66.75 o 
   0  20   1      206.47       -0.89     20.97 o 
   1  20   1      152.17        3.33     20.02 o 
 -10   0   2     1307.69     1528.92    139.86 o 
  -8   0   2     6706.00     6751.38    270.22 o 
  -6   0   2    10510.79    10855.84    311.40 o 
  -4   0   2     6511.43     6428.59    170.63 o 
  -2   0   2    11015.11    11481.50    234.10 o 
   0   0   2    28808.02    28514.77    287.77 o 
   2   0   2     6827.29     6515.15    106.62 o 
   4   0   2     1628.98     1687.60     58.25 o 
   6   0   2      608.46      537.91     75.48 o 
   8   0   2       44.83       57.59     20.29 o 
  10   0   2      263.91      300.30     76.77 o 
 -11   1   2      234.19      217.34     51.00 o 
 -10   1   2       88.71       95.00     31.94 o 
  -9   1   2     7064.63     7475.99    215.60 o 
  -8   1   2      461.53      475.78     48.72 o 
  -7   1   2     2768.02     2687.76    107.23 o 
  -6   1   2     1342.52     1328.16     35.15 o 
  -5   1   2    11135.84    11655.17    127.93 o 
  -4   1   2      841.30      997.42     27.91 o 
  -3   1   2     1926.32     1745.66     37.56 o 
  -2   1   2      852.86      875.56     22.74 o 
  -1   1   2    16032.00    16125.40    126.40 o 
   0   1   2     4206.75     4318.81     43.89 o 
   1   1   2    21201.40    21698.44    170.38 o 
   2   1   2        6.62        7.18      2.96 o 
   3   1   2      295.95      230.38     13.24 o 
   4   1   2     1354.93     1291.16     41.35 o 
   5   1   2       50.31       41.44      8.58 o 
   6   1   2      701.03      693.62     31.49 o 
   7   1   2      962.79     1009.29     41.01 o 
   8   1   2      622.09      660.04     47.45 o 
   9   1   2        0.74       -0.69     17.55 o 
  10   1   2       12.51        7.76     19.56 o 
 -11   2   2      284.53      332.47     59.29 o 
 -10   2   2      647.78      705.03     67.77 o 
  -9   2   2       88.36       73.58     27.58 o 
  -8   2   2     3026.66     3049.41    122.28 o 
  -7   2   2      258.27      261.21     34.06 o 
  -6   2   2     6119.35     6300.42    113.40 o 
  -5   2   2     5541.78     5586.80     76.73 o 
  -4   2   2     2089.63     1874.74     38.57 o 
  -3   2   2      965.33     1039.88     21.42 o 
  -2   2   2     9281.51     9472.21     76.10 o 
  -1   2   2    15435.82    15459.51    220.14 o 
   0   2   2    11127.03    11196.74     95.72 o 
   1   2   2    12736.21    12924.82    122.13 o 
   2   2   2     7555.58     7409.18     85.19 o 
   3   2   2    14817.24    14565.30    151.70 o 
   4   2   2      754.99      772.59     27.99 o 
   5   2   2     5516.39     5823.85     93.18 o 
   6   2   2      344.08      283.74     20.95 o 
   7   2   2      904.47      948.88     39.96 o 
   8   2   2       49.02       37.10     15.60 o 
   9   2   2      591.72      628.98     57.45 o 
  10   2   2       13.15      -12.16     20.16 o 
 -10   3   2      694.74      752.53     70.32 o 
  -9   3   2      497.33      517.90     54.26 o 
  -8   3   2      986.02      864.27    131.73 o 
  -7   3   2     1180.82     1167.97     69.48 o 
  -6   3   2      816.46      829.72     37.24 o 
  -5   3   2     2510.56     2596.06     49.04 o 
  -4   3   2     2148.05     2052.49     39.28 o 
  -3   3   2      770.89      682.85     22.27 o 
  -2   3   2      451.08      374.55      9.47 o 
  -1   3   2     3760.90     3848.41     61.00 o 
   0   3   2       65.36       89.75      7.01 o 
   1   3   2      744.01      792.46     19.66 o 
   2   3   2    21131.79    21312.52    195.65 o 
   3   3   2     6108.69     6623.13    128.67 o 
   4   3   2    14263.32    14662.00    163.10 o 
   5   3   2     1731.61     1694.96     46.77 o 
   6   3   2     2317.87     2277.10     59.22 o 
   7   3   2      169.55      157.47     20.33 o 
   8   3   2     1586.27     1693.05     94.38 o 
   9   3   2      341.78      299.59     48.16 o 
  10   3   2      490.98      466.41     56.37 o 
 -10   4   2        1.41        6.73     20.86 o 
  -9   4   2      182.07      188.40     38.98 o 
  -8   4   2       95.82       78.11     26.05 o 
  -7   4   2      136.72      146.13     31.10 o 
  -6   4   2      545.09      518.35     30.84 o 
  -5   4   2     2969.08     3076.54     56.58 o 
  -4   4   2      751.06      704.86     23.23 o 
  -3   4   2     6164.47     6304.58     69.36 o 
  -2   4   2     5002.86     5241.19     48.76 o 
  -1   4   2     1196.70     1086.56     24.50 o 
   0   4   2      240.04      231.80     13.78 o 
   1   4   2    12880.20    13084.61    170.08 o 
   2   4   2      626.93      658.12     29.42 o 
   3   4   2    29414.81    29699.18    276.36 o 
   4   4   2       77.68       81.00     11.49 o 
   5   4   2    11008.66    11406.97    146.76 o 
   6   4   2       85.58       63.43     12.35 o 
   7   4   2     1078.51     1192.19     46.07 o 
   8   4   2      116.94       99.43     21.65 o 
   9   4   2      828.55      792.79    111.70 o 
  10   4   2       23.40       11.74     21.26 o 
 -10   5   2      937.43      906.48     76.61 o 
  -9   5   2      402.92      434.36     50.24 o 
  -8   5   2       66.24       73.62     26.43 o 
  -7   5   2     1263.56     1278.53     53.81 o 
  -6   5   2        0.95        5.75      7.26 o 
  -5   5   2       67.13       84.68     10.66 o 
  -4   5   2     2387.43     2304.93     39.60 o 
  -3   5   2       58.05       66.85     11.18 o 
  -2   5   2     3568.99     3580.01     42.63 o 
  -1   5   2     2071.81     2088.70     64.58 o 
   0   5   2     2105.20     1936.32     54.89 o 
   1   5   2     3948.30     4110.76     96.65 o 
   2   5   2    19121.02    19270.09    185.06 o 
   3   5   2      130.17      118.67     11.77 o 
   4   5   2     9719.27     9867.27    128.79 o 
   5   5   2      168.85      168.41     17.27 o 
   6   5   2     6154.26     6319.03    122.24 o 
   7   5   2      394.88      392.27     26.99 o 
   8   5   2      829.72      863.24     50.08 o 
   9   5   2       88.09       78.08     26.31 o 
  10   5   2     1080.50     1176.12     85.84 o 
 -10   6   2      364.40      347.29     68.01 o 
  -9   6   2      459.86      511.82    108.21 o 
  -8   6   2     2589.27     2615.85    116.58 o 
  -7   6   2      519.84      456.27     33.93 o 
  -6   6   2     2768.83     2772.09     78.97 o 
  -5   6   2        3.33        6.48      8.36 o 
  -4   6   2     1682.26     1712.44     33.66 o 
  -3   6   2     5880.26     5937.41     72.10 o 
  -2   6   2     2391.15     2253.04     39.65 o 
  -1   6   2      394.92      327.71     16.29 o 
   0   6   2     3466.85     3250.21     79.30 o 
   1   6   2    14251.19    14179.17    146.42 o 
   2   6   2     7692.93     7869.25     94.77 o 
   3   6   2      320.95      250.62     18.92 o 
   4   6   2       12.24       11.11      5.74 o 
   5   6   2     7720.55     7807.45    119.59 o 
   6   6   2      272.99      220.51     21.84 o 
   7   6   2     1170.46     1279.01     49.52 o 
   8   6   2      229.31      182.33     29.90 o 
   9   6   2      370.38      455.05     87.86 o 
  10   6   2        0.30      -20.50     35.49 o 
 -10   7   2       36.19       25.98     47.11 o 
  -9   7   2     1188.17     1301.19     87.89 o 
  -8   7   2        1.27      -13.15     13.33 o 
  -7   7   2     7382.08     7403.60    149.81 o 
  -6   7   2      337.57      296.84     26.03 o 
  -5   7   2     2104.25     2107.02     52.67 o 
  -4   7   2      167.20      145.86      9.65 o 
  -3   7   2     3559.97     3423.17     87.70 o 
  -2   7   2      544.03      517.32     19.45 o 
  -1   7   2     4945.96     4736.21    103.71 o 
   0   7   2     2465.12     2408.45     70.81 o 
   1   7   2     5818.78     5974.56    112.05 o 
   2   7   2     7427.14     7474.58    119.27 o 
   3   7   2     1331.98     1185.06     64.44 o 
   4   7   2      584.07      521.96     26.50 o 
   5   7   2      996.20      938.68     37.96 o 
   6   7   2     1413.01     1520.01     51.95 o 
   7   7   2       41.71       34.04     11.71 o 
   8   7   2      706.52      597.61     44.37 o 
   9   7   2      260.93      222.01     44.02 o 
 -10   8   2     1338.98     1397.01     99.11 o 
  -9   8   2        3.77       -6.79     13.99 o 
  -8   8   2     3295.97     3223.66    134.78 o 
  -7   8   2      131.43      134.35     24.37 o 
  -6   8   2     5735.50     5730.52    168.37 o 
  -5   8   2      353.97      331.73     21.94 o 
  -4   8   2     1698.47     1670.77     46.90 o 
  -3   8   2      484.99      419.63     30.22 o 
  -2   8   2    14486.68    14922.24    148.62 o 
  -1   8   2     1904.78     1845.61     46.02 o 
   0   8   2     3766.48     3588.92    102.76 o 
   1   8   2       52.80       50.76     13.47 o 
   2   8   2    12446.32    12299.80    174.32 o 
   3   8   2       12.86       28.88     10.66 o 
   4   8   2      109.55      105.30     16.55 o 
   5   8   2        0.50       -2.44      5.80 o 
   6   8   2        6.94        5.83      9.37 o 
   7   8   2       73.87       73.60     17.80 o 
   8   8   2      174.14      154.34     27.55 o 
   9   8   2      223.15      256.57     46.90 o 
  -9   9   2     1897.47     1843.10    108.32 o 
  -8   9   2        5.91       10.46     16.51 o 
  -7   9   2     4842.29     5041.69    172.79 o 
  -6   9   2       53.55       32.85     13.11 o 
  -5   9   2     3773.85     3871.96     81.06 o 
  -4   9   2      389.57      367.43     27.32 o 
  -3   9   2     3312.84     3177.33     69.15 o 
  -2   9   2      414.77      441.28     20.45 o 
  -1   9   2     3583.39     3180.77     95.52 o 
   0   9   2      119.71      115.99     21.03 o 
   1   9   2     4470.95     4488.93    115.38 o 
   2   9   2     1250.53     1157.97     45.72 o 
   3   9   2      307.99      251.29     22.19 o 
   4   9   2      471.80      430.64     29.89 o 
   5   9   2        0.30        0.03      7.04 o 
   6   9   2      607.01      605.37     34.74 o 
   7   9   2      219.21      160.30     27.10 o 
   8   9   2       86.04       95.19     23.87 o 
   9   9   2      242.17      274.19     48.79 o 
  -9  10   2      694.25      573.92     63.33 o 
  -8  10   2     1471.52     1471.87     93.45 o 
  -7  10   2      114.29      119.33     24.02 o 
  -6  10   2     1748.82     1639.30     68.48 o 
  -5  10   2      641.33      583.76     31.54 o 
  -4  10   2     3812.40     3701.00     71.02 o 
  -3  10   2      524.37      497.69     26.85 o 
  -2  10   2     3209.05     3419.50     63.72 o 
  -1  10   2      672.79      686.43     34.62 o 
   0  10   2     4960.67     5058.62    126.32 o 
   1  10   2     4519.99     4677.97    123.07 o 
   2  10   2     1660.45     1600.39     56.66 o 
   3  10   2     2243.96     2256.76     70.35 o 
   4  10   2      140.61      181.68     23.40 o 
   5  10   2     1893.54     1924.80     64.82 o 
   6  10   2       96.34       85.43     17.00 o 
   7  10   2      136.22      138.45     26.69 o 
   8  10   2      110.48       88.26     24.48 o 
   9  10   2      121.33       99.29     46.34 o 
  -9  11   2      489.90      519.83     74.92 o 
  -8  11   2       10.94       12.47     15.09 o 
  -7  11   2      318.24      339.84     42.33 o 
  -6  11   2      662.83      667.93     57.65 o 
  -5  11   2     2116.23     2092.66     58.46 o 
  -4  11   2      300.04      254.88     19.89 o 
  -3  11   2     1225.94     1186.08     43.98 o 
  -2  11   2      235.33      260.55     18.42 o 
  -1  11   2      585.77      550.59     33.05 o 
   0  11   2     2106.18     2023.87    205.46 o 
   1  11   2      801.85      790.21     49.52 o 
   2  11   2     6199.21     6576.45    130.46 o 
   3  11   2       71.83       69.79     16.29 o 
   4  11   2     4976.52     5211.97    182.12 o 
   5  11   2      640.88      619.84     36.02 o 
   6  11   2     2119.93     2124.12     69.71 o 
   7  11   2      108.64       99.57     22.14 o 
   8  11   2      264.01      239.42     37.06 o 
  -8  12   2       13.63       26.29     19.62 o 
  -7  12   2       17.79       17.80     12.21 o 
  -6  12   2        0.10        7.70      9.39 o 
  -5  12   2      717.80      701.03     33.67 o 
  -4  12   2     1509.76     1505.33     53.14 o 
  -3  12   2      491.92      478.97     29.75 o 
  -2  12   2       94.28      103.88     14.92 o 
  -1  12   2     2715.17     2849.97    107.18 o 
   0  12   2        2.18        0.56     15.98 o 
   1  12   2     1307.40     1217.16     65.65 o 
   2  12   2       45.46       32.46     15.20 o 
   3  12   2     5135.05     5219.17    136.47 o 
   4  12   2      571.30      524.91     38.07 o 
   5  12   2     3193.84     3127.19     85.29 o 
   6  12   2       61.40       65.74     16.36 o 
   7  12   2      710.18      798.90     53.83 o 
   8  12   2        8.63       24.14     17.07 o 
  -8  13   2      159.49      185.45     33.13 o 
  -7  13   2       97.68       69.11     29.75 o 
  -6  13   2      197.29      146.56     24.06 o 
  -5  13   2      165.27      127.25     22.39 o 
  -4  13   2      105.93       93.84     17.55 o 
  -3  13   2      225.61      211.73     25.53 o 
  -2  13   2     1795.55     1944.48     61.82 o 
  -1  13   2      266.25      272.89     28.70 o 
   0  13   2     1924.12     1936.95     69.80 o 
   1  13   2      183.03      157.41     29.96 o 
   2  13   2     2227.19     2288.92     96.32 o 
   3  13   2       60.35       35.47     18.87 o 
   4  13   2     5820.63     5819.20    137.21 o 
   5  13   2      142.62      139.94     22.18 o 
   6  13   2      739.96      718.80     43.12 o 
   7  13   2      140.54      114.56     29.32 o 
   8  13   2     1342.94     1434.67     78.19 o 
  -8  14   2      552.45      410.93     37.88 o 
  -7  14   2       39.94       11.43     16.15 o 
  -6  14   2      507.37      504.89     42.32 o 
  -5  14   2      456.60      453.79     34.82 o 
  -4  14   2      276.12      298.86     32.98 o 
  -3  14   2     1023.56     1046.76     47.53 o 
  -2  14   2      173.80      144.59     29.21 o 
  -1  14   2      774.74      831.13     47.58 o 
   0  14   2     2253.32     2439.20     82.56 o 
   1  14   2     2489.04     2712.39    154.65 o 
   2  14   2      275.19      266.67     37.70 o 
   3  14   2     2331.80     2243.49    101.36 o 
   4  14   2        8.98        5.51     11.28 o 
   5  14   2     1321.75     1313.15     57.78 o 
   6  14   2      270.47      294.65     38.04 o 
   7  14   2      591.66      662.70     52.46 o 
  -7  15   2      584.69      550.32     48.38 o 
  -6  15   2        5.25        1.55     12.23 o 
  -5  15   2     1783.31     1836.15     81.19 o 
  -4  15   2       55.03       47.47     15.32 o 
  -3  15   2      483.82      500.60     35.23 o 
  -2  15   2      362.09      369.45     42.83 o 
  -1  15   2      659.25      730.49     46.94 o 
   0  15   2      678.07      673.84     45.98 o 
   1  15   2     1327.64     1202.73     60.81 o 
   2  15   2      470.40      417.03     45.31 o 
   3  15   2      107.82      105.22     28.20 o 
   4  15   2      119.55       91.76     29.53 o 
   5  15   2        2.03        3.04     12.30 o 
   6  15   2      740.66      799.92     86.82 o 
  -6  16   2     1396.89     1399.15     75.33 o 
  -5  16   2        1.31      -11.53     11.53 o 
  -4  16   2     1211.20     1432.32     61.30 o 
  -3  16   2      101.96      121.82     26.54 o 
  -2  16   2      888.63      918.20     66.47 o 
  -1  16   2      434.36      443.13     39.08 o 
   0  16   2     2080.96     1967.55     79.73 o 
   1  16   2      847.00      937.58     67.93 o 
   2  16   2      659.47      678.70     48.78 o 
   3  16   2       26.78       18.55     23.24 o 
   4  16   2      138.13       40.31     27.99 o 
   5  16   2       52.30       48.27     15.16 o 
   6  16   2      125.08       67.64     47.95 o 
  -6  17   2      160.31       76.84     39.67 o 
  -5  17   2     1195.01     1182.07     69.84 o 
  -4  17   2       34.32       15.64     18.20 o 
  -3  17   2     1095.73     1084.14     76.35 o 
  -2  17   2       80.83       72.71     27.43 o 
  -1  17   2     1496.50     1567.03     90.78 o 
   0  17   2       74.42       67.05     21.35 o 
   1  17   2      345.17      348.34     40.34 o 
   2  17   2      420.32      416.78     69.93 o 
   3  17   2      337.02      157.83    169.66 o 
   4  17   2      374.40      380.62     69.65 o 
   5  17   2       59.90       32.18     30.30 o 
  -5  18   2      165.50       79.21     36.18 o 
  -4  18   2      558.40      662.43     95.54 o 
  -3  18   2       70.77       87.61     38.42 o 
  -2  18   2     1782.06     1807.05    101.39 o 
  -1  18   2      250.96      282.50     67.35 o 
   0  18   2      160.02       52.64     44.01 o 
   1  18   2       82.34        2.46     14.61 o 
   3  18   2      560.31      555.86     80.74 o 
   4  18   2       45.10       20.31     20.57 o 
  -4  19   2       66.73        5.16     37.13 o 
  -3  19   2      552.09      572.09     60.56 o 
  -2  19   2       48.68       53.50     25.99 o 
  -1  19   2      521.63      463.53     74.25 o 
   1  19   2        1.08      -11.29     14.57 o 
   3  19   2      142.77       36.13     36.45 o 
  -1  20   2      250.83       62.51    109.01 o 
   0  20   2        0.61       -4.95     21.71 o 
 -11   0   3        0.13       88.56     43.62 o 
  -9   0   3      988.35     1017.23    109.50 o 
  -7   0   3      122.60       78.79     31.68 o 
  -5   0   3     1703.79     1680.57     97.91 o 
  -3   0   3     1487.17     1141.88     62.25 o 
  -1   0   3    75331.72    69520.41    645.08 o 
   1   0   3     4780.60     4559.14     70.28 o 
   3   0   3    13853.93    13700.62    235.19 o 
   5   0   3     1849.85     1867.66     69.25 o 
   7   0   3     3478.58     3655.59    118.84 o 
   9   0   3     2809.85     2928.03    177.26 o 
 -11   1   3       74.22      121.24     39.60 o 
 -10   1   3      313.69      312.91     54.09 o 
  -9   1   3      501.37      464.61     56.14 o 
  -8   1   3      688.02      707.70     59.17 o 
  -7   1   3        0.43       11.57     12.87 o 
  -6   1   3     1684.33     1695.63     85.35 o 
  -5   1   3      801.62      715.38     33.75 o 
  -4   1   3     4048.62     4143.66    145.93 o 
  -3   1   3     4445.08     4522.26     68.52 o 
  -2   1   3    21103.98    21497.48    170.37 o 
  -1   1   3      752.92      762.85     14.80 o 
   0   1   3    53089.50    49341.46    576.73 o 
   1   1   3     1994.80     2101.92     35.13 o 
   2   1   3     6946.94     6696.09     71.64 o 
   3   1   3     1413.43     1467.72     36.03 o 
   4   1   3     9463.92     9493.00    120.36 o 
   5   1   3      769.11      733.48     30.52 o 
   6   1   3     2528.01     2526.06     63.29 o 
   7   1   3      297.30      321.16     25.54 o 
   8   1   3     3075.31     3239.49     83.75 o 
   9   1   3      266.86      248.74     96.10 o 
  10   1   3      158.98      162.91     39.63 o 
 -11   2   3       19.49       13.38     31.20 o 
 -10   2   3     1140.47     1210.55     89.46 o 
  -9   2   3      441.53      396.55     48.03 o 
  -8   2   3     2423.12     2440.97    109.31 o 
  -7   2   3        5.60       14.38     12.97 o 
  -6   2   3      388.37      376.21     23.45 o 
  -5   2   3     1301.28     1378.07     41.61 o 
  -4   2   3    12005.78    12459.52    246.10 o 
  -3   2   3     2522.31     2367.92     48.31 o 
  -2   2   3      959.18      898.35     17.92 o 
  -1   2   3    14706.17    14944.84    124.16 o 
   0   2   3    10847.81    11179.35    126.43 o 
   1   2   3    15520.34    15484.81    132.91 o 
   2   2   3     6767.64     7216.46     76.41 o 
   3   2   3     3936.13     3888.65     73.99 o 
   4   2   3      538.26      577.73     24.62 o 
   5   2   3     1711.75     1665.46     46.89 o 
   6   2   3      111.03      113.03     16.09 o 
   7   2   3     1733.55     1868.32     60.56 o 
   8   2   3      621.92      667.27     37.51 o 
   9   2   3     1204.48     1288.00     82.27 o 
  10   2   3      376.25      382.79     84.44 o 
 -10   3   3       13.76        3.42     21.24 o 
  -9   3   3     1175.76     1165.55    130.19 o 
  -8   3   3      454.35      387.68     59.46 o 
  -7   3   3      894.40      878.44     60.99 o 
  -6   3   3        1.25       -0.67      7.61 o 
  -5   3   3     5969.17     6081.76    141.86 o 
  -4   3   3     2091.79     2158.95    106.62 o 
  -3   3   3    10382.83    10481.20    110.27 o 
  -2   3   3     2542.80     2475.94     38.23 o 
  -1   3   3     5688.32     5720.90     94.76 o 
   0   3   3     3830.81     3759.17     47.95 o 
   1   3   3       30.71       35.79      5.34 o 
   2   3   3     8993.57     9072.05    103.16 o 
   3   3   3     2547.88     2493.69     49.30 o 
   4   3   3       41.30       42.87      8.58 o 
   5   3   3       56.14       61.05     10.62 o 
   6   3   3     1717.16     1649.68     50.95 o 
   7   3   3       99.56       83.45     15.48 o 
   8   3   3      134.59      121.01     20.10 o 
   9   3   3      735.48      699.42     80.36 o 
  10   3   3      160.21      226.81     68.32 o 
 -10   4   3     2071.64     2057.76    116.31 o 
  -9   4   3        4.18        6.78     17.62 o 
  -8   4   3     2020.51     1946.42    151.06 o 
  -7   4   3      108.40       76.75     22.37 o 
  -6   4   3     3932.12     4086.09     90.66 o 
  -5   4   3       77.07       76.97      8.86 o 
  -4   4   3    11624.58    11787.75    112.02 o 
  -3   4   3     2258.00     2212.26     32.50 o 
  -2   4   3     7454.47     7613.85     87.48 o 
  -1   4   3     2576.26     2704.50     44.89 o 
   0   4   3      449.75      393.51     14.33 o 
   1   4   3       24.19       18.37      6.41 o 
   2   4   3      113.38       93.66      9.22 o 
   3   4   3      730.53      724.13     26.28 o 
   4   4   3     1064.61     1048.79     34.62 o 
   5   4   3      364.96      347.83     21.98 o 
   6   4   3      513.65      409.71     25.94 o 
   7   4   3        7.13        9.31      8.68 o 
   8   4   3      404.94      457.48     31.63 o 
   9   4   3        0.09        2.46     16.74 o 
  10   4   3     1217.53     1657.33    146.63 o 
 -10   5   3      200.30      188.31     43.50 o 
  -9   5   3      873.33      871.35     71.20 o 
  -8   5   3       13.30       19.55     16.01 o 
  -7   5   3     2776.39     2857.01    121.92 o 
  -6   5   3      690.97      669.50     36.14 o 
  -5   5   3     4079.64     3947.70     70.38 o 
  -4   5   3       34.65       26.09      4.74 o 
  -3   5   3    12267.43    12281.90    107.44 o 
  -2   5   3     5352.14     5623.57     66.86 o 
  -1   5   3     3679.56     3573.23     75.13 o 
   0   5   3      650.38      536.44     51.50 o 
   1   5   3      270.35      279.62     13.94 o 
   2   5   3     4433.12     4678.32     69.04 o 
   3   5   3     1060.22     1067.29     39.43 o 
   4   5   3       99.62       81.18     17.31 o 
   5   5   3     1052.01     1028.45     38.62 o 
   6   5   3      103.22      103.01     15.92 o 
   7   5   3        8.97       -1.63      8.67 o 
   8   5   3      415.13      517.38     40.27 o 
   9   5   3     1325.95     1403.97     87.41 o 
 -10   6   3      953.75      889.47     77.89 o 
  -9   6   3      183.74      156.23     37.56 o 
  -8   6   3      811.05      751.15     62.34 o 
  -7   6   3        2.77       -3.42     11.68 o 
  -6   6   3     2578.38     2496.29     96.04 o 
  -5   6   3        6.20        9.99      5.02 o 
  -4   6   3     2239.93     2368.61     38.73 o 
  -3   6   3     5366.65     5295.16     61.93 o 
  -2   6   3     6924.50     6705.21     86.77 o 
  -1   6   3     4302.71     4125.41     76.42 o 
   0   6   3      986.02      997.32     85.11 o 
   1   6   3    10828.28    10983.52    144.57 o 
   2   6   3      675.40      695.40     24.02 o 
   3   6   3      976.48      975.42     38.40 o 
   4   6   3      163.94      124.33     15.56 o 
   5   6   3      574.64      550.12     28.80 o 
   6   6   3      258.99      243.22     22.10 o 
   7   6   3     1649.81     1665.08     57.95 o 
   8   6   3      670.36      640.08     47.50 o 
   9   6   3      401.49      446.30     41.25 o 
 -10   7   3       15.15       42.86     23.80 o 
  -9   7   3      534.83      511.19     55.81 o 
  -8   7   3     1045.39      881.52     68.85 o 
  -7   7   3     1531.61     1395.08     80.73 o 
  -6   7   3       28.91       17.62     10.68 o 
  -5   7   3      768.14      708.93     31.71 o 
  -4   7   3     3205.36     3291.26     48.48 o 
  -3   7   3      253.87      203.33     13.11 o 
  -2   7   3    13394.80    13619.83    192.81 o 
  -1   7   3     3080.89     3251.98     70.28 o 
   0   7   3     9284.34     8981.97    163.38 o 
   1   7   3      681.76      678.68     37.01 o 
   2   7   3    13016.23    13398.64    178.21 o 
   3   7   3       84.71       72.85      9.75 o 
   4   7   3      867.56      791.33     36.23 o 
   5   7   3       17.27        8.92      6.54 o 
   6   7   3     3282.02     3274.62     79.61 o 
   7   7   3        1.58        7.95      9.03 o 
   8   7   3      675.81      710.17     48.50 o 
   9   7   3      351.15      381.21     48.52 o 
 -10   8   3        9.54        2.27     19.83 o 
  -9   8   3       80.45       65.83     27.25 o 
  -8   8   3      284.34      299.48     44.82 o 
  -7   8   3     1304.24     1308.73     80.18 o 
  -6   8   3        0.88        5.80     11.34 o 
  -5   8   3       36.35       34.28      9.19 o 
  -4   8   3        2.38        2.13      4.24 o 
  -3   8   3     6072.02     5942.81     92.28 o 
  -2   8   3      294.66      244.89     16.51 o 
  -1   8   3    11080.09    11420.30    237.51 o 
   0   8   3      792.03      776.98     42.33 o 
   1   8   3    14720.37    14504.25    185.41 o 
   2   8   3       56.90       52.06      8.89 o 
   3   8   3     2636.23     2556.15     70.54 o 
   4   8   3       59.05       32.72      8.88 o 
   5   8   3     3496.36     3586.96     81.49 o 
   6   8   3       11.36       19.78     10.48 o 
   7   8   3     3028.71     3167.18     95.44 o 
   8   8   3       85.65       71.68     19.60 o 
   9   8   3      445.51      536.39     71.50 o 
  -9   9   3        4.47       15.73     48.47 o 
  -8   9   3      458.06      399.20     47.92 o 
  -7   9   3      111.43      102.92     18.79 o 
  -6   9   3     1033.48     1002.27     45.10 o 
  -5   9   3       72.32       62.92     12.66 o 
  -4   9   3      472.03      466.70     22.82 o 
  -3   9   3     1094.09     1056.73     37.14 o 
  -2   9   3    12550.65    13003.16    156.74 o 
  -1   9   3      865.37      807.09     43.24 o 
   0   9   3    11503.67    11259.76    320.75 o 
   1   9   3     1560.71     1578.20     47.78 o 
   2   9   3     8185.43     8077.34    143.64 o 
   3   9   3       13.03       14.85      8.15 o 
   4   9   3     1682.64     1656.18     60.74 o 
   5   9   3      229.73      180.01     21.91 o 
   6   9   3     2536.84     2670.97     75.35 o 
   7   9   3      245.72      235.72     28.56 o 
   8   9   3     1167.14     1268.14     66.69 o 
   9   9   3      383.25      385.84     53.25 o 
  -9  10   3      101.89      101.54     34.63 o 
  -8  10   3       66.49        1.87     17.48 o 
  -7  10   3      191.74      172.41     23.41 o 
  -6  10   3     1284.94     1116.29     46.97 o 
  -5  10   3     1931.54     1950.06     60.36 o 
  -4  10   3      418.17      397.60     22.27 o 
  -3  10   3     1242.80     1146.97     40.88 o 
  -2  10   3     4126.89     4102.96     80.45 o 
  -1  10   3     4479.25     4534.39     98.88 o 
   0  10   3       17.92       11.78      9.87 o 
   1  10   3     5086.34     5126.93    104.73 o 
   2  10   3      647.79      650.42     36.33 o 
   3  10   3     2895.66     2790.82     80.30 o 
   4  10   3     1104.00     1061.23     50.04 o 
   5  10   3     2648.72     2681.85     74.36 o 
   6  10   3      158.80      156.04     29.84 o 
   7  10   3      862.01      838.47     45.11 o 
   8  10   3      306.99      274.59     37.45 o 
  -9  11   3     1055.39     1130.01    123.59 o 
  -8  11   3       74.41       -7.46     43.65 o 
  -7  11   3      656.15      665.63     39.58 o 
  -6  11   3     1259.16     1259.13     51.66 o 
  -5  11   3     1698.10     1656.98     57.82 o 
  -4  11   3      683.75      682.42     31.01 o 
  -3  11   3     3775.99     3956.15     83.66 o 
  -2  11   3     2940.25     3050.71     70.51 o 
  -1  11   3     2626.84     2495.62     88.79 o 
   0  11   3      286.53      221.56     32.80 o 
   1  11   3       71.03       57.08     13.37 o 
   2  11   3     2540.86     2654.89    215.23 o 
   3  11   3        5.38       16.51      9.92 o 
   4  11   3     2358.43     2346.83     79.07 o 
   5  11   3       11.98       24.43     11.39 o 
   6  11   3      198.09      175.50     24.20 o 
   7  11   3       57.07       50.74     15.96 o 
   8  11   3      516.97      539.30     59.32 o 
  -8  12   3      602.93      437.64     75.72 o 
  -7  12   3        1.69       -4.82     10.33 o 
  -6  12   3      858.92      860.68     44.96 o 
  -5  12   3      731.44      665.40     45.07 o 
  -4  12   3     5424.32     5717.83    171.98 o 
  -3  12   3       28.26       30.00     10.63 o 
  -2  12   3      650.16      613.42     32.39 o 
  -1  12   3       30.39       24.19     11.67 o 
   0  12   3      360.55      357.20     73.21 o 
   1  12   3       25.01       21.85     19.65 o 
   2  12   3     1136.89     1014.08     63.14 o 
   3  12   3      627.37      585.07     40.54 o 
   4  12   3       58.90       59.87     16.64 o 
   5  12   3      173.48      155.64     22.92 o 
   6  12   3      216.55      202.51     26.95 o 
   7  12   3       72.17       87.46     21.97 o 
   8  12   3      684.05      715.27     68.32 o 
  -8  13   3       46.26       23.13     21.83 o 
  -7  13   3      768.05      720.27     50.26 o 
  -6  13   3       95.86       85.46     18.85 o 
  -5  13   3     1976.60     1998.17     69.18 o 
  -4  13   3       85.92       80.44     16.29 o 
  -3  13   3     2761.63     2730.82     97.69 o 
  -2  13   3      356.94      339.75     26.16 o 
  -1  13   3      246.30      242.82     29.07 o 
   0  13   3     1033.40      963.18     60.82 o 
   1  13   3      334.43      339.87     68.18 o 
   2  13   3        4.70       10.12     15.07 o 
   3  13   3       14.92       11.40     15.00 o 
   4  13   3       39.80       50.19     16.75 o 
   5  13   3       83.22       69.32     17.26 o 
   6  13   3        0.37       12.89     13.34 o 
   7  13   3      274.64      321.16     39.68 o 
  -8  14   3     1084.25     1096.58    128.48 o 
  -7  14   3       27.07       23.58     15.95 o 
  -6  14   3     1120.30     1106.67     62.40 o 
  -5  14   3      148.24      133.52     23.20 o 
  -4  14   3     1326.44     1331.82     54.49 o 
  -3  14   3      284.88      273.45     52.91 o 
  -2  14   3        3.26        4.85     10.31 o 
  -1  14   3     2094.21     2168.28     77.57 o 
   0  14   3     1750.77     1878.56    129.04 o 
   1  14   3      677.23      702.71     55.95 o 
   2  14   3      100.69       88.44     25.00 o 
   3  14   3      824.14      779.56     61.26 o 
   4  14   3        3.07        5.56     11.49 o 
   5  14   3      122.76       65.63     17.74 o 
   6  14   3      477.56      475.60     59.41 o 
   7  14   3      176.73      196.38     41.65 o 
  -7  15   3      540.55      525.21     64.00 o 
  -6  15   3       80.80       27.69     16.16 o 
  -5  15   3      159.99      135.44     25.95 o 
  -4  15   3      338.07      354.43     36.83 o 
  -3  15   3       77.57       59.29     18.03 o 
  -2  15   3     1395.58     1408.38     64.19 o 
  -1  15   3      475.46      512.98     39.85 o 
   0  15   3     4696.07     5010.39    140.22 o 
   1  15   3        0.76       -8.70     12.93 o 
   2  15   3      593.10      554.86     57.65 o 
   3  15   3      109.92      133.71     33.03 o 
   4  15   3     1033.93     1117.03    107.06 o 
   5  15   3      204.46      196.04     32.19 o 
   6  15   3      216.65      195.99     33.11 o 
  -6  16   3      396.79      364.70     42.60 o 
  -5  16   3      619.44      630.38     50.38 o 
  -4  16   3      206.94      194.24     41.59 o 
  -3  16   3      435.29      386.11     45.69 o 
  -2  16   3      195.07      143.00     34.56 o 
  -1  16   3     3184.09     3403.65    106.25 o 
   0  16   3        6.88       10.49     17.04 o 
   1  16   3     1435.41     1389.65     69.78 o 
   2  16   3      381.72      335.53     44.44 o 
   3  16   3     1911.30     2018.76    147.32 o 
   4  16   3        1.05        6.36     16.68 o 
   5  16   3      453.03      416.85     52.40 o 
   6  16   3        6.59       20.77     15.98 o 
  -6  17   3      280.39      254.94     52.31 o 
  -5  17   3      102.14       47.26     26.60 o 
  -4  17   3      808.03      844.43     96.34 o 
  -3  17   3       38.26       38.62     22.43 o 
  -2  17   3     1708.67     1713.10     95.71 o 
  -1  17   3       53.31       45.21     18.96 o 
   0  17   3     1846.73     1869.31    100.03 o 
   1  17   3       11.62       16.32     15.78 o 
   3  17   3      387.06      529.84     57.48 o 
   5  17   3       60.66       52.12     22.26 o 
  -5  18   3      282.75      314.30     76.98 o 
  -4  18   3      423.42      489.63     83.89 o 
  -3  18   3      791.02      861.57    108.97 o 
  -2  18   3      555.72      643.08     61.71 o 
  -1  18   3      622.82      657.23     61.60 o 
   0  18   3       13.65      -13.23     13.23 o 
   2  18   3      165.32        3.05     13.34 o 
   3  18   3      826.81     1027.49    115.78 o 
   4  18   3       11.44       12.58     30.25 o 
  -3  19   3      509.12      560.13     59.72 o 
  -2  19   3      220.58      198.78     42.83 o 
  -1  19   3      269.27      311.95     74.39 o 
   1  19   3       88.19       -9.41     15.06 o 
   0  20   3       10.92        1.10     17.24 o 
 -10   0   4     1011.30     1027.14    117.17 o 
  -8   0   4     2370.60     2261.63    153.67 o 
  -6   0   4     2348.08     2183.25    126.53 o 
  -4   0   4     2770.66     2787.69    119.20 o 
  -2   0   4     7703.67     8108.94    103.63 o 
   0   0   4     1136.47     1177.88     30.32 o 
   2   0   4      989.96      910.09     28.21 o 
   4   0   4      766.67      697.71     37.77 o 
   6   0   4     7601.48     8257.11    282.43 o 
   8   0   4     1825.70     2067.75     95.77 o 
 -11   1   4      304.45      318.88     60.77 o 
 -10   1   4       31.89       20.89     22.70 o 
  -9   1   4     3292.09     3580.14    146.63 o 
  -8   1   4       37.32       26.65     18.11 o 
  -7   1   4     5612.55     5366.68    158.73 o 
  -6   1   4     1475.65     1410.27     70.26 o 
  -5   1   4     2378.08     2298.24     92.49 o 
  -4   1   4     1458.36     1344.46     33.85 o 
  -3   1   4     1216.67     1359.83     30.23 o 
  -2   1   4     1523.42     1466.88     25.55 o 
  -1   1   4     2645.36     2641.53     34.49 o 
   0   1   4     2687.08     2542.63     37.00 o 
   1   1   4       22.22       31.24      6.33 o 
   2   1   4      419.62      367.66     16.04 o 
   3   1   4      775.29      773.19     25.64 o 
   4   1   4     3311.33     3415.04     67.13 o 
   5   1   4     1431.56     1418.12     43.66 o 
   6   1   4       73.21       66.55     13.21 o 
   7   1   4     5442.78     5862.23    111.76 o 
   8   1   4      231.16      192.32     26.03 o 
 -11   2   4        6.88        5.72     21.95 o 
 -10   2   4      928.26      988.54     93.80 o 
  -9   2   4      169.69      153.18     37.53 o 
  -8   2   4      468.06      436.36     56.18 o 
  -7   2   4      234.97      216.32     37.72 o 
  -6   2   4     4702.83     4745.53    170.98 o 
  -5   2   4    14781.75    14906.29    187.55 o 
  -4   2   4      157.98      219.14     20.17 o 
  -3   2   4     3933.91     3780.18     80.07 o 
  -2   2   4      276.39      325.73     11.78 o 
  -1   2   4    13997.67    13974.11    112.14 o 
   0   2   4      402.38      361.79     10.47 o 
   1   2   4      663.39      572.94     14.99 o 
   2   2   4        3.34        1.40      2.94 o 
   3   2   4     4970.37     4722.78     87.17 o 
   4   2   4     1935.47     1881.26     46.43 o 
   5   2   4     4131.29     4421.20     82.18 o 
   6   2   4     1550.91     1531.72     49.80 o 
   7   2   4      252.99      225.35     24.16 o 
   8   2   4      698.84      795.86     41.94 o 
   9   2   4        0.35        6.07     29.24 o 
 -10   3   4       90.19       51.20     26.66 o 
  -9   3   4       22.58       30.12     19.67 o 
  -8   3   4      372.89      360.26     43.76 o 
  -7   3   4     1856.51     1813.94     88.44 o 
  -6   3   4     6321.54     6310.91    104.80 o 
  -5   3   4        0.27       -0.33      3.85 o 
  -4   3   4     9804.03     9718.51    117.06 o 
  -3   3   4        1.11        2.51      2.76 o 
  -2   3   4    11688.05    11775.61    109.55 o 
  -1   3   4       45.89       44.34      5.35 o 
   0   3   4     5622.43     5433.44     66.82 o 
   1   3   4      541.29      556.34     21.78 o 
   2   3   4     9898.13     9992.85    114.67 o 
   3   3   4      407.82      373.35     22.70 o 
   4   3   4    10557.51    10887.03    136.55 o 
   5   3   4     1540.95     1480.20     45.45 o 
   6   3   4      866.25      843.15     39.84 o 
   7   3   4      193.68      194.07     23.40 o 
   8   3   4      359.80      365.24     29.87 o 
   9   3   4      553.16      608.53     57.81 o 
 -10   4   4       25.37       34.54     25.70 o 
  -9   4   4      185.80      177.04     40.10 o 
  -8   4   4      217.85      186.64     37.12 o 
  -7   4   4     2506.82     2429.52    103.49 o 
  -6   4   4     1336.34     1325.83     38.15 o 
  -5   4   4    13298.09    13772.61    138.72 o 
  -4   4   4       84.61       54.54      6.23 o 
  -3   4   4    20648.11    20778.79    293.56 o 
  -2   4   4      344.12      290.02     12.65 o 
  -1   4   4     9633.62     9455.21    108.36 o 
   0   4   4      951.89      908.53     27.34 o 
   1   4   4    10503.24    10570.71    141.89 o 
   2   4   4     4357.29     4613.81     69.14 o 
   3   4   4    11288.06    11488.00    120.60 o 
   4   4   4     1036.50     1037.06     35.33 o 
   5   4   4     5807.91     6034.67    101.36 o 
   6   4   4      178.40      170.87     19.22 o 
   7   4   4      835.01      867.45     40.99 o 
   8   4   4       55.12       42.00     16.28 o 
   9   4   4       25.69       14.77     19.42 o 
 -10   5   4       45.82       34.71     23.83 o 
  -9   5   4      360.12      322.95     64.17 o 
  -8   5   4     1672.52     1647.89     91.82 o 
  -7   5   4     1242.70     1209.35     73.47 o 
  -6   5   4     2088.00     2137.72     45.93 o 
  -5   5   4      734.16      721.06     24.47 o 
  -4   5   4    15636.70    15702.64    146.78 o 
  -3   5   4      210.78      195.78     11.15 o 
  -2   5   4    10316.52    10040.92    103.66 o 
  -1   5   4     4848.96     5274.66     75.92 o 
   0   5   4     3286.24     3200.61     57.05 o 
   1   5   4     5675.56     6062.08     99.39 o 
   2   5   4     9133.36     9227.30    112.83 o 
   3   5   4     1953.74     2007.29     42.27 o 
   4   5   4     4601.06     4628.03     82.46 o 
   5   5   4       80.57       80.09     13.55 o 
   6   5   4     2919.77     2973.34     74.07 o 
   7   5   4      942.01      939.00     43.67 o 
   8   5   4       29.97       13.67     14.75 o 
   9   5   4       38.86       42.61     24.96 o 
 -10   6   4       63.24       37.29     26.43 o 
  -9   6   4       55.69       20.32     22.72 o 
  -8   6   4     1066.89     1044.74     74.04 o 
  -7   6   4     3438.82     3378.80    127.09 o 
  -6   6   4     3229.67     3068.30     68.65 o 
  -5   6   4     2440.06     2412.46     75.78 o 
  -4   6   4       62.70       53.75      7.34 o 
  -3   6   4    12901.75    12947.15    128.43 o 
  -2   6   4      720.21      740.21     23.02 o 
  -1   6   4     4361.88     4462.85     71.18 o 
   0   6   4       57.75       65.98     11.13 o 
   1   6   4    11859.46    11825.52    159.25 o 
   2   6   4        2.54        2.01      3.57 o 
   3   6   4     4033.06     4041.26     70.51 o 
   4   6   4      563.35      529.39     26.55 o 
   5   6   4     3403.19     3444.97     76.45 o 
   6   6   4     2853.20     3026.44     76.15 o 
   7   6   4      569.51      543.99     34.09 o 
   8   6   4      520.85      573.07     43.72 o 
   9   6   4        0.93       33.08     20.88 o 
 -10   7   4        7.46      -10.37     17.73 o 
  -9   7   4      757.66      868.51    105.52 o 
  -8   7   4      511.83      444.62     50.25 o 
  -7   7   4     3691.88     4208.00    146.53 o 
  -6   7   4      260.96      267.47     20.71 o 
  -5   7   4     3036.42     3025.44     67.01 o 
  -4   7   4     2555.71     2463.76     54.13 o 
  -3   7   4      432.63      431.96     16.38 o 
  -2   7   4     1430.00     1339.05     36.52 o 
  -1   7   4      859.22      880.27     35.51 o 
   0   7   4     2290.85     2163.25     56.25 o 
   1   7   4        5.07        3.14      5.99 o 
   2   7   4      965.31      887.13     30.04 o 
   3   7   4       53.83       70.50     15.75 o 
   4   7   4      514.68      530.07     27.64 o 
   5   7   4     7427.90     7554.17    123.65 o 
   6   7   4      344.54      300.37     26.08 o 
   7   7   4     1008.85     1114.81     48.81 o 
   8   7   4      186.94      144.89     33.22 o 
   9   7   4     1501.05     1633.95     95.62 o 
 -10   8   4      511.98      537.51     93.80 o 
  -9   8   4      323.96      267.57     71.11 o 
  -8   8   4     3023.94     2989.11    131.49 o 
  -7   8   4       47.87       40.23     19.61 o 
  -6   8   4     2785.92     2674.48     73.90 o 
  -5   8   4       35.77       23.01      8.19 o 
  -4   8   4       94.71       75.68      9.42 o 
  -3   8   4       89.45       93.21      9.83 o 
  -2   8   4      506.64      501.08     27.61 o 
  -1   8   4     2105.99     2141.43     77.60 o 
   0   8   4      474.18      419.46     40.72 o 
   1   8   4      982.35     1008.05     38.53 o 
   2   8   4      320.08      328.12     18.81 o 
   3   8   4       63.83       53.74     12.44 o 
   4   8   4        3.26        4.92      6.60 o 
   5   8   4       19.55       22.05     11.69 o 
   6   8   4     3081.16     3125.67     82.34 o 
   7   8   4        3.84      -10.12     10.12 o 
   8   8   4     1818.74     1935.47    101.86 o 
   9   8   4      266.71      261.50     48.68 o 
  -8   9   4      150.93      159.30     37.18 o 
  -7   9   4     1155.59     1053.16     97.84 o 
  -6   9   4        0.26        7.84      8.57 o 
  -5   9   4      358.57      313.30     22.90 o 
  -4   9   4     2771.24     2865.26     65.37 o 
  -3   9   4     1170.16     1173.82     34.55 o 
  -2   9   4       12.01        8.72      6.13 o 
  -1   9   4      945.59      988.56     41.72 o 
   0   9   4       10.53        3.65      7.23 o 
   1   9   4       86.21       73.73     13.60 o 
   2   9   4      293.23      259.66     20.18 o 
   3   9   4     2619.77     2588.47     75.32 o 
   4   9   4      452.67      487.47     33.54 o 
   5   9   4     1736.82     1713.78     57.41 o 
   6   9   4      289.12      320.35     29.31 o 
   7   9   4     1930.03     1946.03     80.42 o 
   8   9   4       60.84       55.56     26.39 o 
  -9  10   4       27.16        5.88     20.46 o 
  -8  10   4      578.17      614.21     87.58 o 
  -7  10   4      978.74      991.35     45.94 o 
  -6  10   4     1450.39     1455.01     53.76 o 
  -5  10   4     1445.07     1467.69     52.26 o 
  -4  10   4      340.99      366.73     24.14 o 
  -3  10   4     4588.54     4675.51     85.55 o 
  -2  10   4        3.34       17.10      7.72 o 
  -1  10   4      270.33      226.04     54.09 o 
   0  10   4      130.68       90.40     20.23 o 
   1  10   4     3059.06     2896.81    114.43 o 
   2  10   4     1396.82     1409.64     94.88 o 
   3  10   4     1315.12     1277.11     67.94 o 
   4  10   4       17.12        5.19      8.82 o 
   5  10   4     1139.16     1191.28     49.36 o 
   6  10   4     1274.09     1282.66     53.91 o 
   7  10   4      159.55      166.91     29.11 o 
   8  10   4      506.20      446.69     64.38 o 
  -9  11   4      230.51       58.01    114.28 o 
  -8  11   4      136.71       32.59     18.46 o 
  -7  11   4       91.87       95.17     18.65 o 
  -6  11   4     2212.73     2222.25     69.55 o 
  -5  11   4      468.54      441.84     30.63 o 
  -4  11   4     3072.64     3206.45    114.46 o 
  -3  11   4      500.10      466.38     27.06 o 
  -2  11   4     4337.19     4243.58    112.89 o 
  -1  11   4     2010.90     1900.17     78.44 o 
   0  11   4     1338.26     1359.03     67.52 o 
   1  11   4     2688.26     2527.28    171.36 o 
   2  11   4     1285.25     1230.02     99.97 o 
   3  11   4     3956.25     3872.51    100.88 o 
   4  11   4     2756.69     2629.16     85.04 o 
   5  11   4       33.24       26.35     12.58 o 
   6  11   4      772.52      790.91     44.00 o 
   7  11   4      392.94      443.39     40.56 o 
   8  11   4       27.65       24.53     20.99 o 
  -8  12   4       19.90       22.26     26.76 o 
  -7  12   4      401.25      471.57     56.85 o 
  -6  12   4      185.76      175.52     25.98 o 
  -5  12   4     6835.54     6957.97    131.05 o 
  -4  12   4      244.21      216.91     23.68 o 
  -3  12   4     2468.60     2509.54     66.65 o 
  -2  12   4       35.13       28.66     10.10 o 
  -1  12   4     6407.29     6653.93    170.25 o 
   0  12   4      572.63      547.22     45.67 o 
   1  12   4     3084.24     3055.67    110.95 o 
   2  12   4     1339.54     1263.37     71.97 o 
   3  12   4     3505.54     3482.84    162.19 o 
   4  12   4       55.82       47.25     16.04 o 
   5  12   4     2760.79     2985.70     85.24 o 
   6  12   4       91.66       81.90     18.82 o 
   7  12   4      118.03      114.24     32.67 o 
  -8  13   4      232.51      245.72     70.77 o 
  -7  13   4      440.81      455.51     41.26 o 
  -6  13   4     1785.32     1786.82     71.16 o 
  -5  13   4        3.76       18.34     14.17 o 
  -4  13   4     2479.49     2586.08     74.53 o 
  -3  13   4       60.25       63.87     14.60 o 
  -2  13   4     4578.56     4535.40     97.13 o 
  -1  13   4      425.92      409.91     40.44 o 
   0  13   4     1614.50     1627.48     80.82 o 
   1  13   4      197.11      126.72     29.27 o 
   2  13   4     1892.20     1840.94    141.60 o 
   3  13   4       52.77       48.87     21.56 o 
   4  13   4     3097.70     3051.39     98.13 o 
   5  13   4      130.53      141.77     23.13 o 
   6  13   4      177.62      118.82     48.01 o 
   7  13   4      471.15      310.69    110.79 o 
  -7  14   4      220.86      254.49     37.18 o 
  -6  14   4     1392.35     1446.69     89.85 o 
  -5  14   4     2991.13     3083.22    197.50 o 
  -4  14   4      273.33      210.54     32.85 o 
  -3  14   4     1267.26     1384.27     63.55 o 
  -2  14   4     1255.61     1258.51     58.18 o 
  -1  14   4     3358.06     3502.01    100.87 o 
   0  14   4      173.65      149.15     30.47 o 
   1  14   4     2152.35     2329.82    103.47 o 
   2  14   4      103.39      117.65     29.29 o 
   3  14   4     2089.95     2324.81    136.72 o 
   4  14   4      218.13      208.68     69.58 o 
   5  14   4      536.18      543.21     43.98 o 
   6  14   4      330.58      361.53     47.23 o 
  -7  15   4      740.21      843.50    127.99 o 
  -6  15   4       21.76       12.76     14.29 o 
  -5  15   4      254.18      296.73    122.30 o 
  -4  15   4      562.52      566.60     45.34 o 
  -3  15   4        0.14       -5.15     10.69 o 
  -2  15   4      648.75      601.14     43.37 o 
  -1  15   4       16.51       15.73     13.17 o 
   0  15   4     2060.87     2191.06    102.08 o 
   1  15   4       49.81       40.03     26.62 o 
   2  15   4      767.87      860.85     65.96 o 
   3  15   4      320.05      328.92     46.62 o 
   4  15   4      362.76      374.48     65.95 o 
   5  15   4      477.31      408.07     39.56 o 
   6  15   4       21.21        3.38     16.41 o 
  -6  16   4      434.18      400.56     61.79 o 
  -5  16   4        0.03       22.96     14.69 o 
  -4  16   4      227.12      236.40     43.93 o 
  -3  16   4      163.39      135.84     32.85 o 
  -2  16   4        0.37       -7.16     13.34 o 
  -1  16   4      331.59      300.08     36.37 o 
   0  16   4        5.03        5.92     13.76 o 
   1  16   4      581.36      629.19     57.91 o 
   2  16   4      257.00      241.62     43.00 o 
   3  16   4        0.14       -3.05     18.64 o 
   4  16   4      222.61      297.51     73.49 o 
   5  16   4        0.45      -13.52     20.56 o 
  -5  17   4      207.20      172.87     43.10 o 
  -4  17   4      254.25       50.54    140.87 o 
  -3  17   4      291.53      230.87     46.86 o 
  -2  17   4       17.62        4.49     17.04 o 
  -1  17   4        6.62        0.37     13.66 o 
   0  17   4        6.40       -0.09     14.09 o 
   1  17   4      244.17       20.80     25.33 o 
   2  17   4       22.33        6.56     18.08 o 
   3  17   4       60.08        3.58     29.76 o 
   4  17   4      159.06       39.87     40.20 o 
  -4  18   4        0.20      -17.82     17.82 o 
  -3  18   4      490.86      472.49     89.85 o 
  -2  18   4      222.05      215.39     43.85 o 
  -1  18   4      144.54      164.09     32.96 o 
   0  18   4      153.24       64.74     55.65 o 
   1  18   4       64.44       -1.76     13.11 o 
   2  18   4       39.44       24.77     30.15 o 
   3  18   4      414.59      114.95    154.55 o 
  -3  19   4      239.27      283.76     75.79 o 
  -2  19   4      428.31      428.83     58.81 o 
  -1  19   4        5.83       33.17     22.27 o 
   0  19   4      475.98      618.67     66.31 o 
   1  19   4       97.15        6.14     17.08 o 
 -11   0   5      691.41      901.52    117.03 o 
  -9   0   5     5086.35     4881.76    246.63 o 
  -7   0   5     3521.89     3640.85    184.24 o 
  -5   0   5    12963.53    13398.50    344.96 o 
  -3   0   5     2499.77     2471.52     49.71 o 
  -1   0   5    26458.91    26096.25    459.59 o 
   1   0   5    11220.26    10999.31    185.38 o 
   3   0   5     5934.14     5898.58    147.85 o 
   5   0   5      517.72      478.66     36.17 o 
   7   0   5      177.09      153.88     42.85 o 
   9   0   5      336.27      382.72     65.11 o 
 -11   1   5        5.99       27.09     55.66 o 
  -9   1   5     1025.12     1029.64     83.54 o 
  -8   1   5     3757.29     3581.15    138.21 o 
  -7   1   5      518.59      497.48     47.08 o 
  -6   1   5     6843.54     6613.36    167.48 o 
  -5   1   5       44.96       52.51     15.92 o 
  -4   1   5     2194.57     1894.02     39.21 o 
  -3   1   5      258.71      280.03     11.43 o 
  -2   1   5    15697.26    16369.41    131.88 o 
  -1   1   5      129.80      123.48     11.96 o 
   0   1   5    27258.83    26926.91    220.51 o 
   1   1   5       44.01       29.78      4.82 o 
   2   1   5     3691.55     3594.57     45.45 o 
   3   1   5     3570.95     3514.50     59.10 o 
   4   1   5      964.35      901.61     31.42 o 
   5   1   5       83.67       68.01     12.56 o 
   6   1   5        1.43       -6.73      6.73 o 
   7   1   5      616.73      648.93     42.38 o 
   8   1   5      130.01      108.21     36.81 o 
   9   1   5       21.84       81.44     36.71 o 
  -9   2   5     2325.37     2208.17    115.00 o 
  -8   2   5      493.16      479.73     51.47 o 
  -7   2   5     1891.81     1785.89     87.94 o 
  -6   2   5      274.27      224.26     29.57 o 
  -5   2   5     4646.06     4769.83     83.88 o 
  -4   2   5      869.66      821.56     26.40 o 
  -3   2   5     2652.86     2364.67     36.87 o 
  -2   2   5        7.08       18.94      3.95 o 
  -1   2   5    11069.29    11171.24     97.71 o 
   0   2   5     1731.86     1846.62     41.99 o 
   1   2   5     4196.93     3814.27     67.07 o 
   2   2   5     7729.08     7658.50     86.64 o 
   3   2   5     3399.05     3442.97     67.14 o 
   4   2   5     3574.03     3452.57     65.72 o 
   5   2   5      148.84      133.07     14.66 o 
   6   2   5     1105.57     1164.71     49.95 o 
   7   2   5      135.06      148.54     24.19 o 
   8   2   5      483.03      548.61     52.80 o 
   9   2   5       32.28        6.49     32.38 o 
 -10   3   5      115.70       18.61     20.86 o 
  -9   3   5     1443.89     1360.23     89.87 o 
  -8   3   5     1118.96     1013.72     73.94 o 
  -7   3   5      340.25      302.11     36.59 o 
  -6   3   5     2009.55     1909.41     84.65 o 
  -5   3   5       76.80       68.16     10.14 o 
  -4   3   5     1328.73     1300.25     35.53 o 
  -3   3   5        4.51        8.53      3.13 o 
  -2   3   5     4321.13     4338.82     72.22 o 
  -1   3   5     2843.66     3021.26     41.58 o 
   0   3   5     1914.36     1860.02     43.13 o 
   1   3   5      531.18      352.17     19.30 o 
   2   3   5     4478.23     4430.12     59.13 o 
   3   3   5    14978.18    15882.50    153.92 o 
   4   3   5        1.32        3.05      5.05 o 
   5   3   5     1302.85     1254.62     57.19 o 
   6   3   5      501.28      507.61     46.61 o 
   7   3   5     2113.95     2186.47     84.85 o 
   8   3   5        2.06        7.59     18.56 o 
   9   3   5      255.45      268.48     66.30 o 
  -9   4   5       84.39       50.34     25.55 o 
  -8   4   5      269.19      261.12     40.41 o 
  -7   4   5        4.78       -5.55     10.70 o 
  -6   4   5      354.79      331.24     31.75 o 
  -5   4   5      335.71      331.95     19.26 o 
  -4   4   5     1068.87     1004.58     32.22 o 
  -3   4   5     4787.28     4988.63     64.15 o 
  -2   4   5     1588.56     1708.30     33.95 o 
  -1   4   5     6005.22     6643.64     71.45 o 
   0   4   5     6496.86     6795.55     94.75 o 
   1   4   5      326.60      304.63     18.29 o 
   2   4   5     9038.69     9188.61    112.59 o 
   3   4   5       49.42       71.72      9.15 o 
   4   4   5     7783.64     7822.92    130.17 o 
   5   4   5      130.71      113.59     16.03 o 
   6   4   5     2673.97     2746.01     70.29 o 
   7   4   5       12.46       -6.09     11.31 o 
   8   4   5      861.62      937.42     67.66 o 
   9   4   5        5.27       23.66     34.06 o 
 -10   5   5      286.66      355.15     88.84 o 
  -8   5   5      516.71      443.81     48.75 o 
  -7   5   5       92.37      113.80     28.75 o 
  -6   5   5        5.28        9.36      6.42 o 
  -5   5   5       88.56       64.43     10.79 o 
  -4   5   5      555.71      555.84     25.73 o 
  -3   5   5      452.52      479.68     18.02 o 
  -2   5   5      927.48      914.16     25.45 o 
  -1   5   5       44.06       61.76      7.42 o 
   0   5   5      582.11      406.87     20.45 o 
   1   5   5     6750.43     6458.80    109.39 o 
   2   5   5     2269.63     2340.05     49.02 o 
   3   5   5     5861.38     5683.71     81.39 o 
   4   5   5      728.47      682.42     29.64 o 
   5   5   5     4336.44     4555.29     88.33 o 
   6   5   5      133.06      136.32     23.93 o 
   7   5   5      349.45      323.73     32.70 o 
   8   5   5       27.32       24.44     21.32 o 
   9   5   5     1197.42     1564.02    133.16 o 
 -10   6   5      494.07      489.77     84.93 o 
  -8   6   5      450.40      403.91     53.81 o 
  -7   6   5     3216.27     3323.98    127.85 o 
  -6   6   5      109.77      118.70     19.02 o 
  -5   6   5     1146.43     1170.93     53.72 o 
  -4   6   5      857.16      798.34     24.66 o 
  -3   6   5     2487.86     2497.39     45.90 o 
  -2   6   5       95.76       76.70      9.40 o 
  -1   6   5     2239.75     2138.34     48.80 o 
   0   6   5     3060.07     2914.28     81.84 o 
   1   6   5     7705.12     7743.43    147.09 o 
   2   6   5     1858.58     1835.39     44.40 o 
   3   6   5      890.30      813.63     34.03 o 
   4   6   5     4238.06     4124.04    102.06 o 
   5   6   5       19.75       15.73      8.28 o 
   6   6   5     2034.96     2158.35     77.40 o 
   7   6   5       57.66       44.31     17.26 o 
   8   6   5      568.58      561.66     55.04 o 
   9   6   5       29.88       36.08     31.33 o 
 -10   7   5      750.81      845.48    111.80 o 
  -9   7   5      147.16       10.22     17.38 o 
  -8   7   5     4458.74     4458.80    161.39 o 
  -7   7   5       71.25       57.30     22.74 o 
  -6   7   5     1341.45     1312.36     80.88 o 
  -5   7   5      462.82      419.42     27.82 o 
  -4   7   5     7190.70     7328.47    108.75 o 
  -3   7   5       88.69       81.74     12.92 o 
  -2   7   5     5302.35     5106.65     89.45 o 
  -1   7   5      527.85      490.86     23.37 o 
   0   7   5     5875.13     5979.00    107.11 o 
   1   7   5     1531.33     1497.22     49.46 o 
   2   7   5    11019.13    11234.14    165.98 o 
   3   7   5      272.02      235.72     17.42 o 
   4   7   5      160.92      171.29     18.61 o 
   5   7   5      911.96      882.32     38.87 o 
   6   7   5       39.87       38.21     16.37 o 
   7   7   5      161.61      210.88     31.06 o 
   8   7   5       91.82      105.42     24.04 o 
 -10   8   5       15.03       -3.96     19.52 o 
  -9   8   5      411.24      434.36     77.88 o 
  -8   8   5        2.89       -7.93     12.82 o 
  -7   8   5     9029.24     9113.61    232.30 o 
  -6   8   5       25.77       30.52     12.33 o 
  -5   8   5      100.90      121.10     20.18 o 
  -4   8   5       21.39       22.98      6.66 o 
  -3   8   5     7470.54     7557.16     97.31 o 
  -2   8   5      414.95      392.42     21.59 o 
  -1   8   5     4876.93     4762.31     97.35 o 
   0   8   5      198.24      186.09     30.93 o 
   1   8   5    14465.73    14837.14    202.26 o 
   2   8   5       77.48       66.45     12.62 o 
   3   8   5      614.27      478.77     30.45 o 
   4   8   5       11.03       12.31      6.87 o 
   5   8   5     1481.19     1497.18     52.42 o 
   6   8   5      159.77      150.75     25.77 o 
   7   8   5      114.41       89.31     21.75 o 
   8   8   5      149.83      161.97     28.91 o 
  -9   9   5        1.43       15.68     18.61 o 
  -7   9   5        3.34       19.86     17.52 o 
  -6   9   5     2713.16     2748.83     85.81 o 
  -5   9   5        6.49       12.46      9.09 o 
  -4   9   5     5254.91     5084.66    113.07 o 
  -3   9   5        4.59       10.44      4.94 o 
  -2   9   5     7671.73     7901.25    136.39 o 
  -1   9   5      950.28      943.33     48.86 o 
   0   9   5     7967.60     7832.24    134.07 o 
   1   9   5     2330.31     2397.36     67.36 o 
   2   9   5     5910.94     5993.63    114.42 o 
   3   9   5       25.89       22.08     10.66 o 
   4   9   5      385.81      348.97     25.76 o 
   5   9   5     1913.06     1948.85    100.61 o 
   6   9   5      603.27      646.99     45.67 o 
   7   9   5      359.58      363.11     38.31 o 
   8   9   5       26.03       28.17     22.38 o 
  -9  10   5      756.67      593.55     94.49 o 
  -8  10   5        1.75      -13.63     18.11 o 
  -7  10   5      835.57      901.22     70.34 o 
  -6  10   5       12.77       13.74     17.47 o 
  -5  10   5     4223.69     4136.27    107.91 o 
  -4  10   5       10.45       10.72     10.28 o 
  -3  10   5      259.89      245.85     17.79 o 
  -2  10   5      309.04      277.18     34.03 o 
  -1  10   5     9557.66     9882.02    264.53 o 
   0  10   5     1291.16     1296.44     50.04 o 
   1  10   5      517.88      517.76     31.40 o 
   2  10   5     1274.96     1436.83     87.34 o 
   3  10   5      328.14      367.03     38.43 o 
   4  10   5     1966.38     2009.08     90.66 o 
   5  10   5      535.64      588.92     42.54 o 
   6  10   5      636.42      586.52     44.68 o 
   7  10   5       66.68       23.57     17.40 o 
   8  10   5      104.76      127.51     34.23 o 
  -9  11   5      505.87      440.08     80.81 o 
  -7  11   5       36.31       10.58     17.40 o 
  -6  11   5      701.96      668.65     45.46 o 
  -5  11   5        9.33       -8.79     13.82 o 
  -4  11   5     4028.99     4148.79    108.88 o 
  -3  11   5      297.52      287.86     22.45 o 
  -2  11   5     1356.24     1394.50     56.47 o 
  -1  11   5      629.04      602.58     44.30 o 
   0  11   5       33.53       37.92     12.54 o 
   1  11   5     1085.57     1147.47     66.51 o 
   2  11   5     2989.73     3035.55    112.73 o 
   3  11   5     4652.40     4999.68    227.82 o 
   4  11   5      615.97      619.24     41.63 o 
   5  11   5      545.83      608.69     45.08 o 
   6  11   5        6.75        2.17     12.97 o 
   7  11   5      422.59      329.23     47.95 o 
  -8  12   5      254.87       36.11    100.32 o 
  -7  12   5       51.74       -2.28     13.16 o 
  -6  12   5      126.10       80.99     23.41 o 
  -5  12   5      961.41     1034.34     56.75 o 
  -4  12   5      722.66      754.21     47.41 o 
  -3  12   5       61.16       63.86     14.30 o 
  -2  12   5      152.02      135.46     22.75 o 
  -1  12   5       97.54       87.10     39.22 o 
   0  12   5     1331.51     1378.84     55.44 o 
   1  12   5        2.42        2.41     11.27 o 
   2  12   5     2137.42     2160.99     97.90 o 
   3  12   5      101.94      110.69     28.20 o 
   4  12   5     3334.90     3393.62    101.79 o 
   5  12   5      571.58      528.42     47.62 o 
   6  12   5      924.54      948.34     71.47 o 
   7  12   5        4.16       -3.77     14.33 o 
  -8  13   5       63.15        6.51     22.54 o 
  -7  13   5       13.50       -4.42     12.47 o 
  -6  13   5      386.19      374.70     46.33 o 
  -5  13   5       81.61       75.73     20.68 o 
  -4  13   5      143.74      130.47     25.38 o 
  -3  13   5      206.92      174.21     23.48 o 
  -2  13   5      216.15      197.46     28.10 o 
  -1  13   5      736.51      692.04     52.83 o 
   0  13   5      232.37      245.36     36.28 o 
   1  13   5      181.17      181.99     33.88 o 
   2  13   5      414.89      254.26     41.95 o 
   3  13   5     5150.35     5633.54    173.87 o 
   4  13   5        8.60       10.83     18.27 o 
   5  13   5      238.47      279.60     52.24 o 
   6  13   5       14.71        6.98     15.50 o 
  -7  14   5        1.39       -4.09     16.32 o 
  -6  14   5       63.79       38.28     16.53 o 
  -5  14   5     1083.24     1041.11     72.70 o 
  -4  14   5        1.83       -1.19      9.85 o 
  -3  14   5        1.83        1.20     12.07 o 
  -2  14   5      172.46      175.48     27.96 o 
  -1  14   5     1332.99     1330.65    150.53 o 
   0  14   5      810.49      832.15     61.80 o 
   1  14   5      385.74      366.43     43.38 o 
   2  14   5      682.61      624.05     56.36 o 
   3  14   5      497.87      552.18     54.86 o 
   4  14   5      754.00      698.79     87.37 o 
   5  14   5      371.62      424.02     89.26 o 
   6  14   5     1106.83     1308.49     88.10 o 
  -7  15   5        1.04       22.51     23.22 o 
  -5  15   5       35.32       30.79     23.78 o 
  -4  15   5      452.34      522.33     44.75 o 
  -3  15   5      196.84      242.76     29.42 o 
  -2  15   5     1262.95     1352.02     64.48 o 
  -1  15   5      359.51      366.73     36.93 o 
   0  15   5     3095.18     3111.77    179.11 o 
   1  15   5      274.90      189.38     38.13 o 
   2  15   5      538.63      493.50     58.45 o 
   3  15   5       34.75       40.75     28.05 o 
   4  15   5      334.44      290.18     71.46 o 
   5  15   5      535.05      732.97     87.62 o 
  -6  16   5      170.84       43.89     26.12 o 
  -5  16   5      983.48      929.94     73.25 o 
  -4  16   5       52.95       21.82     17.57 o 
  -3  16   5     1154.89     1289.81    206.15 o 
  -2  16   5        0.97      -12.03     12.03 o 
  -1  16   5     1910.05     2067.05     90.83 o 
   0  16   5      446.97      393.10     68.67 o 
   1  16   5     1314.05     1357.24    120.25 o 
   2  16   5        4.49       -9.93     15.07 o 
   3  16   5      361.26      349.15     77.05 o 
   4  16   5        6.37       13.87     20.61 o 
   5  16   5       17.15       21.72     19.41 o 
  -5  17   5        2.93        4.53     15.88 o 
  -4  17   5     1215.60     1344.18     90.64 o 
  -3  17   5       68.30       46.97     36.43 o 
  -2  17   5     1878.62     2016.56     85.22 o 
  -1  17   5       44.07       63.68     20.44 o 
   0  17   5     1416.89     1463.92    112.46 o 
   1  17   5      100.05       31.54     58.52 o 
   2  17   5      526.35      451.04     74.25 o 
   3  17   5      189.26       52.43     94.49 o 
   4  17   5      182.48       62.65    134.66 o 
  -4  18   5       99.48      117.67     35.24 o 
  -3  18   5     1328.15     1315.86    129.81 o 
  -2  18   5       39.94       56.59     22.04 o 
  -1  18   5      471.14      494.43     45.37 o 
   0  18   5        5.13       13.96     14.04 o 
   2  18   5      755.03      727.61     96.38 o 
   3  18   5      601.09      737.80    100.56 o 
  -2  19   5      816.69      986.31     91.49 o 
  -1  19   5       17.74        5.27     20.70 o 
   0  19   5       86.52       29.64     20.57 o 
  -8   0   6      265.37      321.03     60.79 o 
  -6   0   6      334.38      332.54     51.57 o 
  -4   0   6       35.13       22.63      5.55 o 
  -2   0   6    22048.10    21941.18    243.90 o 
   0   0   6     9283.33     9034.47    170.84 o 
   2   0   6     3954.26     3840.72     83.70 o 
   4   0   6     3280.93     3319.24     90.76 o 
   6   0   6     2317.31     2552.43    149.00 o 
   8   0   6     2591.88     2572.25    164.91 o 
  -9   1   6      149.50      122.31     34.95 o 
  -8   1   6      270.22      290.90     47.00 o 
  -7   1   6       23.04       36.61     27.29 o 
  -6   1   6      795.91      771.49     54.33 o 
  -5   1   6       73.19       53.66     12.71 o 
  -4   1   6     3269.60     3283.48     58.03 o 
  -3   1   6     2578.67     2339.31     37.13 o 
  -2   1   6      723.29      586.10     17.69 o 
  -1   1   6    13403.15    13398.28    115.06 o 
   0   1   6     2178.08     2130.66     48.85 o 
   1   1   6     9164.39     9319.06     99.94 o 
   2   1   6     1043.71     1046.79     27.48 o 
   3   1   6     6311.78     6313.35     78.94 o 
   4   1   6      711.85      678.66     32.01 o 
   5   1   6     2023.67     2049.13     65.81 o 
   6   1   6       22.79       12.03     33.85 o 
   7   1   6     4853.92     5141.39    162.11 o 
   8   1   6        0.06      -16.65     16.65 o 
   9   1   6      872.17      950.44     70.41 o 
 -10   2   6       49.46        0.29     16.83 o 
  -9   2   6     1026.32      943.52     80.33 o 
  -8   2   6       25.10       11.64     15.57 o 
  -7   2   6      516.22      423.49     44.04 o 
  -6   2   6       47.15       31.97     10.00 o 
  -5   2   6     5762.11     5615.48    113.68 o 
  -4   2   6     1625.28     1586.75     39.60 o 
  -3   2   6     2363.39     2202.05     36.32 o 
  -2   2   6     4814.62     4657.86     57.03 o 
  -1   2   6     9292.29     9505.77     90.02 o 
   0   2   6    10001.83    10053.88    126.80 o 
   1   2   6      587.27      612.14     26.81 o 
   2   2   6     1056.12      963.59     28.03 o 
   3   2   6      615.76      637.46     21.36 o 
   4   2   6     3494.50     3564.20     83.18 o 
   5   2   6       70.51       76.15     16.05 o 
   6   2   6      742.83      708.56     57.26 o 
   7   2   6      184.88      158.91     33.95 o 
   8   2   6     1360.63     1375.99    153.57 o 
   9   2   6       81.42      115.47     29.63 o 
  -9   3   6       49.50       44.26     21.22 o 
  -8   3   6     1146.32     1251.84     61.27 o 
  -7   3   6      406.00      380.89     31.84 o 
  -6   3   6     3352.50     3372.07     90.41 o 
  -5   3   6      546.04      540.18     23.91 o 
  -4   3   6    15907.54    16174.18    177.95 o 
  -3   3   6      257.94      188.70     11.26 o 
  -2   3   6     8656.67     8630.48     87.56 o 
  -1   3   6     1089.73     1084.99     24.48 o 
   0   3   6      246.85      164.84      9.30 o 
   1   3   6     3655.17     3683.43     70.83 o 
   2   3   6        1.62        5.49      5.31 o 
   3   3   6       10.98       10.65      4.27 o 
   4   3   6      247.66      216.28     22.81 o 
   5   3   6     1591.40     1536.85     79.16 o 
   6   3   6      248.59      223.51     38.19 o 
   7   3   6      191.44      191.17     36.34 o 
   8   3   6      367.44      346.04     81.79 o 
   9   3   6      375.70      379.86     82.00 o 
 -10   4   6       37.88       24.75     19.22 o 
  -8   4   6      483.23      426.78     78.72 o 
  -7   4   6     2161.68     2157.79     75.69 o 
  -6   4   6      174.68      150.16     21.99 o 
  -5   4   6    10833.80    10982.96    141.04 o 
  -4   4   6     1197.37     1123.92     26.57 o 
  -3   4   6     9168.22     8944.15    105.55 o 
  -2   4   6      146.06      115.71      9.49 o 
  -1   4   6     7186.18     7479.40     80.19 o 
   0   4   6        5.00        7.32      3.68 o 
   1   4   6      368.71      292.37     19.11 o 
   2   4   6       81.95       83.54     17.31 o 
   3   4   6      678.63      667.68     23.22 o 
   4   4   6      858.24      804.29     40.14 o 
   5   4   6       88.00       84.07     17.50 o 
   6   4   6       33.04       21.97     24.32 o 
   7   4   6        0.86      -12.79     12.79 o 
   8   4   6       64.45       46.19     22.59 o 
   9   4   6      367.68      506.94     83.54 o 
  -9   5   6        0.29      -13.72     13.72 o 
  -8   5   6     1913.94     1853.51     99.77 o 
  -7   5   6       53.70       36.17     18.38 o 
  -6   5   6     4481.24     4611.07    108.32 o 
  -5   5   6      732.98      717.75     37.44 o 
  -4   5   6     7444.85     7507.79    109.16 o 
  -3   5   6     2484.61     2617.28     47.34 o 
  -2   5   6     4805.27     4591.91     61.53 o 
  -1   5   6      792.10      731.60     21.83 o 
   0   5   6      434.61      387.13     21.42 o 
   1   5   6      848.53      749.17     35.05 o 
   2   5   6     2189.28     2030.42     61.61 o 
   3   5   6      921.60      918.20     33.85 o 
   4   5   6      903.23      817.73     41.67 o 
   5   5   6      143.21      132.15     22.43 o 
   6   5   6      302.59      282.00     40.60 o 
   7   5   6      575.70      592.56     55.69 o 
   8   5   6      395.04      403.86     61.17 o 
 -10   6   6       45.53       -5.87     17.35 o 
  -8   6   6       75.93       41.60     22.09 o 
  -7   6   6     5148.88     5591.10    170.67 o 
  -6   6   6       63.17       34.71     11.95 o 
  -5   6   6     1537.30     1519.50     46.11 o 
  -4   6   6      690.71      676.56     29.29 o 
  -3   6   6    12202.88    12261.42    130.15 o 
  -2   6   6     2638.07     2658.07     49.85 o 
  -1   6   6      676.63      621.65     21.02 o 
   0   6   6     6177.29     6334.77    106.00 o 
   1   6   6     3566.31     3701.01     84.79 o 
   2   6   6      732.15      686.25     69.40 o 
   3   6   6        5.78        1.81      4.48 o 
   4   6   6      308.22      272.36     29.54 o 
   5   6   6      464.31      459.22     37.62 o 
   6   6   6     1713.14     1819.80     79.04 o 
   7   6   6        9.42       15.57     18.91 o 
   8   6   6      306.11      315.06     69.20 o 
  -9   7   6      114.72      -16.16     16.16 o 
  -8   7   6      994.28      986.47     74.33 o 
  -7   7   6      240.52      199.89     39.02 o 
  -6   7   6      148.33      137.04     30.50 o 
  -5   7   6      141.18      144.05     16.98 o 
  -4   7   6      684.40      613.58     28.74 o 
  -3   7   6     5761.76     5814.44     82.03 o 
  -2   7   6     1789.29     1816.56     42.08 o 
  -1   7   6     3384.57     3305.12     60.80 o 
   0   7   6       89.93       72.32     14.32 o 
   1   7   6     6508.80     6629.90    122.05 o 
   2   7   6      129.42      104.61     17.52 o 
   3   7   6     1019.65      983.96     35.71 o 
   4   7   6       23.34       21.26     10.80 o 
   5   7   6     4054.66     4174.56    109.61 o 
   6   7   6       32.45        3.95     12.28 o 
   7   7   6      772.29      771.59     64.77 o 
   8   7   6      246.14      290.28     49.37 o 
  -8   8   6       11.91       -4.51     18.81 o 
  -7   8   6        0.55       -0.16     14.55 o 
  -6   8   6      238.16      208.54     25.53 o 
  -5   8   6      361.22      331.36     27.37 o 
  -4   8   6     1069.73      982.80     37.62 o 
  -3   8   6       26.75       35.57      8.11 o 
  -2   8   6     3516.43     3518.73     63.49 o 
  -1   8   6     1207.46     1209.59     40.61 o 
   0   8   6     9804.11     9977.04    158.90 o 
   1   8   6      111.21       93.93     17.11 o 
   2   8   6     5049.34     5246.22    109.46 o 
   3   8   6      306.98      288.41     48.57 o 
   4   8   6      992.89      964.92     49.81 o 
   5   8   6      133.08       85.73     19.99 o 
   6   8   6     3908.34     4173.59    117.19 o 
   7   8   6       57.22       31.86     23.61 o 
   8   8   6      743.69      747.21     65.51 o 
  -9   9   6       18.25      -10.16     15.00 o 
  -8   9   6       10.09       -3.47     15.19 o 
  -7   9   6       33.63       48.07     24.39 o 
  -6   9   6       89.68       92.75     29.89 o 
  -5   9   6      369.70      333.16     30.82 o 
  -4   9   6      765.14      738.53     36.61 o 
  -3   9   6     4481.66     4557.63     75.92 o 
  -2   9   6     1303.81     1281.25     37.98 o 
  -1   9   6     3065.41     3019.86     69.34 o 
   0   9   6      396.71      377.64     27.65 o 
   1   9   6     5550.88     5643.17    135.75 o 
   2   9   6       10.01        8.94      9.15 o 
   3   9   6     1486.77     1471.07     77.58 o 
   4   9   6        0.10        8.66     10.53 o 
   5   9   6     1601.02     1604.48     69.74 o 
   6   9   6       45.00       58.19     20.53 o 
   8   9   6       62.65       50.09     29.09 o 
  -9  10   6      136.04        4.45     19.56 o 
  -8  10   6       29.15       -7.78     13.95 o 
  -7  10   6      742.65      700.13     62.41 o 
  -6  10   6     1009.37     1006.53     54.36 o 
  -5  10   6      472.38      452.26     48.94 o 
  -4  10   6      367.88      294.46     29.58 o 
  -3  10   6     8063.06     8098.43    150.08 o 
  -2  10   6     1320.98     1243.22     51.73 o 
  -1  10   6      271.93      241.74     24.89 o 
   0  10   6     5107.22     5087.26    126.32 o 
   1  10   6       59.33       49.62     13.65 o 
   2  10   6     1262.77     1163.66     92.89 o 
   3  10   6        3.53       -6.24     11.23 o 
   4  10   6     3036.87     3143.10     97.84 o 
   5  10   6      726.98      696.32     47.12 o 
   6  10   6      884.41      912.92     67.41 o 
   7  10   6      102.68       59.22     42.95 o 
  -9  11   6      170.24       -2.23     20.66 o 
  -7  11   6      529.03      457.46     72.65 o 
  -6  11   6     1229.94     1231.35     61.88 o 
  -5  11   6      183.16      149.02     25.96 o 
  -4  11   6     2641.04     2660.62     86.75 o 
  -3  11   6     1830.67     1876.30     70.32 o 
  -2  11   6     2740.22     2690.23     96.83 o 
  -1  11   6      201.26      209.90     30.16 o 
   0  11   6       78.45       88.93     17.79 o 
   1  11   6      153.06      185.78     33.23 o 
   2  11   6       67.20       60.82     22.54 o 
   3  11   6     2619.44     2845.76    117.04 o 
   4  11   6      112.23       78.27     26.24 o 
   5  11   6      242.91      215.90     32.26 o 
   6  11   6      132.99       42.81     52.20 o 
   7  11   6      506.27      469.88     77.53 o 
  -8  12   6      153.92        6.10     17.40 o 
  -6  12   6      846.47      823.69     53.12 o 
  -5  12   6     6774.67     7222.38    159.89 o 
  -4  12   6       23.33       30.72     14.06 o 
  -3  12   6     1053.74     1096.12     40.28 o 
  -2  12   6        6.76       -3.99      9.25 o 
  -1  12   6     5165.42     5384.62    151.71 o 
   0  12   6       31.82       46.23     14.13 o 
   1  12   6        0.71       17.68     14.36 o 
   2  12   6      477.98      533.83     57.82 o 
   3  12   6      619.47      608.08     55.98 o 
   4  12   6       91.74       82.18     29.26 o 
   5  12   6        0.41       -1.06     13.71 o 
   6  12   6      150.75       66.17     56.60 o 
  -7  13   6       97.89        4.72     22.75 o 
  -6  13   6     1795.74     1867.63     97.14 o 
  -5  13   6       62.82       42.72     17.82 o 
  -4  13   6     3257.47     3171.17    106.59 o 
  -3  13   6       10.65        0.11      8.61 o 
  -2  13   6      283.45      331.76     58.06 o 
  -1  13   6      937.88      962.63     63.26 o 
   0  13   6     2018.35     2127.28    316.66 o 
   1  13   6       18.96        7.30     18.46 o 
   2  13   6      103.08       96.43     38.94 o 
   3  13   6       45.50       59.05     25.60 o 
   4  13   6        0.29        0.93     17.76 o 
   5  13   6        1.49        2.15     13.50 o 
   6  13   6       21.37       32.72     19.36 o 
  -6  14   6       32.32        8.61     17.11 o 
  -5  14   6     1181.27     1216.34     79.87 o 
  -4  14   6       60.59       64.46     19.37 o 
  -3  14   6     1292.12     1281.54     62.02 o 
  -2  14   6     1014.57     1007.67    101.61 o 
  -1  14   6     1608.72     1649.83     86.87 o 
   0  14   6      884.51      848.45     64.05 o 
   1  14   6       86.37       95.33     27.28 o 
   2  14   6      149.70      180.39     38.58 o 
   3  14   6      554.07      496.50     54.25 o 
   5  14   6        0.65       -5.01     14.12 o 
  -6  15   6      403.15      399.51     54.41 o 
  -5  15   6        7.45       16.20     13.38 o 
  -4  15   6      405.65      366.43     46.18 o 
  -3  15   6      357.73      368.90     66.02 o 
  -2  15   6      761.01      811.97     51.60 o 
  -1  15   6     1754.19     1854.93     95.90 o 
   0  15   6       68.15       76.45     25.64 o 
   1  15   6      791.04      780.00     65.25 o 
   2  15   6      402.13      314.61     69.93 o 
   3  15   6      832.99      872.70    101.40 o 
   4  15   6        0.48       -9.51     16.27 o 
   5  15   6      165.09       88.08     70.96 o 
  -6  16   6       94.57       56.40     27.34 o 
  -5  16   6       49.68       27.61     20.85 o 
  -4  16   6       55.69        1.34     27.24 o 
  -3  16   6        8.61       -8.30     24.98 o 
  -2  16   6     2006.13     2164.50     86.47 o 
  -1  16   6      113.75      121.36     48.57 o 
   0  16   6      881.71      825.49     82.49 o 
   1  16   6      258.43      282.15     65.39 o 
   3  16   6       56.89       14.16     43.02 o 
   4  16   6      573.25      488.87     83.89 o 
  -5  17   6      213.94       80.33     59.43 o 
  -4  17   6      189.32      212.00     43.79 o 
  -3  17   6      287.66      220.18     64.76 o 
  -2  17   6       30.36       10.02     17.81 o 
  -1  17   6      714.50      817.67     57.24 o 
   0  17   6        2.00        0.37     20.52 o 
   2  17   6      369.42      337.64     77.74 o 
   3  17   6      733.32      865.72    107.26 o 
  -3  18   6      462.63      487.47     84.30 o 
  -2  18   6      184.92      182.22     34.50 o 
  -1  18   6       91.11       81.95     23.68 o 
   0  18   6      943.30      905.09     63.33 o 
   1  18   6        0.79       -7.50     20.59 o 
   2  18   6      285.63       72.91    150.39 o 
  -7   0   7     3090.37     3008.01    169.10 o 
  -5   0   7     5582.97     5406.48    141.06 o 
  -3   0   7       63.66       67.05     10.87 o 
  -1   0   7     2761.51     2765.45    121.86 o 
   1   0   7      237.58      240.32     25.61 o 
   3   0   7       69.86       59.88     26.17 o 
   5   0   7     2785.60     2621.59    150.04 o 
   7   0   7     1521.15     1520.06    125.83 o 
  -9   1   7       53.51       27.05     33.92 o 
  -8   1   7     4024.10     4155.39    164.46 o 
  -7   1   7      469.43      423.12     36.13 o 
  -6   1   7     4743.23     4502.34    110.66 o 
  -5   1   7     1207.70     1186.00     43.60 o 
  -4   1   7     1445.11     1435.37     30.98 o 
  -3   1   7       62.79       65.20      7.75 o 
  -2   1   7      167.74      158.31     10.27 o 
  -1   1   7     1474.56     1355.38     26.75 o 
   0   1   7     1741.62     1581.46     44.77 o 
   1   1   7      753.29      708.54     30.73 o 
   2   1   7      197.93      191.21     22.88 o 
   3   1   7     1660.54     1620.57     60.68 o 
   4   1   7       18.66       13.03     13.43 o 
   5   1   7       99.94       99.56     26.09 o 
   6   1   7     1400.88     1405.74     81.11 o 
   7   1   7      101.55      105.11     30.30 o 
   8   1   7      752.25      682.80     61.63 o 
 -10   2   7        0.88       -8.16     42.47 o 
  -9   2   7     1059.50     1145.15    119.55 o 
  -8   2   7       47.61       21.46     14.16 o 
  -7   2   7     3215.79     3247.24     98.06 o 
  -6   2   7     6119.04     6085.88    147.09 o 
  -5   2   7     1950.67     1895.23     63.35 o 
  -4   2   7      849.36      795.03     26.72 o 
  -3   2   7      381.64      355.82     14.95 o 
  -2   2   7     7974.43     8077.70     85.93 o 
  -1   2   7       88.46       61.76      6.91 o 
   0   2   7     1033.83      956.29     34.50 o 
   1   2   7      207.33      163.65     15.80 o 
   2   2   7     5926.99     5970.40     85.68 o 
   3   2   7        0.11        1.56      7.20 o 
   4   2   7     3704.74     3808.62    125.32 o 
   5   2   7     1544.66     1463.69     79.11 o 
   6   2   7     1623.93     1441.25     82.06 o 
   7   2   7      420.06      450.10     49.40 o 
   8   2   7      234.32      304.80     49.02 o 
 -10   3   7       33.10       -0.03     19.07 o 
  -9   3   7       23.42      -16.81     19.33 o 
  -8   3   7      863.78      902.00     53.44 o 
  -7   3   7     1431.13     1490.12     64.37 o 
  -6   3   7     1142.18     1076.67     50.80 o 
  -5   3   7     4105.98     3977.54    145.90 o 
  -4   3   7       26.22       22.54      6.82 o 
  -3   3   7     5611.61     5720.53     70.20 o 
  -2   3   7     1495.89     1478.46     31.52 o 
  -1   3   7     5776.38     5624.26     77.60 o 
   0   3   7       53.32       49.79      9.82 o 
   1   3   7     3144.90     3058.03     68.04 o 
   2   3   7      760.76      783.44     41.47 o 
   3   3   7     7798.69     8313.86    120.38 o 
   4   3   7      946.50      950.20     61.60 o 
   5   3   7     2007.09     2098.84     96.51 o 
   6   3   7       21.43       20.35     17.15 o 
   7   3   7      722.48      779.50     63.86 o 
   8   3   7      255.99      257.59     44.41 o 
 -10   4   7       32.00        3.81     18.51 o 
  -9   4   7       60.19       19.48     35.21 o 
  -8   4   7      163.57      179.81     37.75 o 
  -7   4   7      245.71      279.44     29.58 o 
  -6   4   7     2289.26     2219.98     92.56 o 
  -5   4   7      246.86      234.93     18.11 o 
  -4   4   7     9824.83     9878.46    131.48 o 
  -3   4   7      614.78      575.41     20.14 o 
  -2   4   7     4183.43     4019.08     57.15 o 
  -1   4   7      271.43      242.99     13.57 o 
   0   4   7     3963.99     3704.40     73.97 o 
   1   4   7       83.48       81.01     13.33 o 
   2   4   7     7677.34     7796.55    140.30 o 
   3   4   7        0.01        8.22      6.55 o 
   4   4   7     7357.36     7459.00    186.51 o 
   5   4   7        0.33       10.71     14.92 o 
   6   4   7     2256.88     2368.83    118.99 o 
   7   4   7       13.16       17.63     18.34 o 
   8   4   7      172.59      197.43     39.75 o 
 -10   5   7      125.33       -9.51     19.51 o 
  -9   5   7      308.39       -3.61     32.59 o 
  -8   5   7      502.38      494.31     71.99 o 
  -7   5   7      603.24      562.23     39.56 o 
  -6   5   7      717.90      611.59     55.19 o 
  -5   5   7     7899.92     7844.78    118.56 o 
  -4   5   7      346.58      323.36     27.73 o 
  -3   5   7     8220.09     8361.00     94.06 o 
  -2   5   7     1205.06     1267.04     32.52 o 
  -1   5   7     1939.16     1818.40     45.62 o 
   0   5   7     1303.70     1315.54     32.72 o 
   1   5   7     9790.74     9919.86    140.35 o 
   2   5   7        8.29       -4.36      6.55 o 
   3   5   7     5984.78     5972.02    102.21 o 
   4   5   7      187.83      164.30     20.91 o 
   5   5   7     3855.37     4024.16    138.73 o 
   6   5   7      826.13      789.41     63.07 o 
   7   5   7      260.87      271.87     46.08 o 
   8   5   7       40.09       46.69     30.43 o 
 -10   6   7       33.97       -1.10     19.34 o 
  -8   6   7      240.57      246.78     45.42 o 
  -7   6   7     3365.98     3585.27    135.38 o 
  -6   6   7      576.78      537.35     36.47 o 
  -5   6   7      302.60      305.45     21.91 o 
  -4   6   7     3297.22     3182.58     69.17 o 
  -3   6   7      108.62      111.44     12.09 o 
  -2   6   7     1076.41     1031.51     28.73 o 
  -1   6   7      190.52      168.54     12.56 o 
   0   6   7     3523.78     3546.91     60.86 o 
   1   6   7      219.82      201.98     24.08 o 
   2   6   7     4940.05     4877.12    107.98 o 
   3   6   7       38.32       28.76      9.17 o 
   4   6   7     1175.83     1152.36     52.25 o 
   5   6   7     1042.27      989.81     68.81 o 
   6   6   7     1227.68     1165.45    129.95 o 
   7   6   7      498.21      563.89     80.26 o 
   8   6   7       26.51       24.99     21.66 o 
  -9   7   7      190.01       11.54     16.16 o 
  -8   7   7     3865.59     4090.57    217.25 o 
  -7   7   7      581.18      459.35     48.89 o 
  -6   7   7     1847.19     1973.04    160.93 o 
  -5   7   7      792.24      799.43     35.21 o 
  -4   7   7     1319.48     1296.77     48.13 o 
  -3   7   7     1590.94     1542.20     40.09 o 
  -2   7   7      142.88      101.50     11.37 o 
  -1   7   7     3553.09     3591.19     58.43 o 
   0   7   7      435.68      400.53     24.50 o 
   1   7   7     1551.00     1436.61     54.71 o 
   2   7   7      830.25      742.13     40.62 o 
   3   7   7      404.93      382.40     36.31 o 
   4   7   7      798.08      761.79     56.85 o 
   5   7   7     1897.84     1801.31    123.28 o 
   6   7   7      521.62      460.71     50.00 o 
   7   7   7      302.11      295.90     71.67 o 
   8   7   7      678.30      736.62     70.86 o 
  -8   8   7       13.35        9.39     15.97 o 
  -7   8   7     5335.64     5627.33    178.44 o 
  -6   8   7        0.78       21.03     13.77 o 
  -5   8   7      841.82      793.85     43.02 o 
  -4   8   7      354.97      312.09     22.19 o 
  -3   8   7     1067.14     1014.82     33.27 o 
  -2   8   7      520.93      454.16     20.66 o 
  -1   8   7        0.29       13.13      5.47 o 
   0   8   7      663.39      684.65     37.64 o 
   1   8   7      445.81      433.52     43.84 o 
   2   8   7       71.70       78.56     16.57 o 
   3   8   7       17.52        2.83     12.97 o 
   4   8   7        0.24       -2.27      9.79 o 
   5   8   7     1142.94     1071.07    107.23 o 
   6   8   7        8.74       -8.04     17.05 o 
   7   8   7      969.97     1026.38    106.15 o 
  -9   9   7        4.90      -18.29     21.98 o 
  -7   9   7        0.08      -13.78     13.78 o 
  -6   9   7     1725.19     1641.52     89.34 o 
  -5   9   7      928.74      953.22     74.81 o 
  -4   9   7     2899.00     3027.97     73.33 o 
  -3   9   7      108.59      112.42     13.43 o 
  -2   9   7      177.88      184.15     14.90 o 
  -1   9   7        1.63       -2.45      7.38 o 
   0   9   7      760.42      705.96     39.94 o 
   1   9   7      584.53      541.79     35.37 o 
   2   9   7        1.82        7.70     14.17 o 
   3   9   7       20.83       28.52     18.99 o 
   4   9   7      151.79      142.94     25.36 o 
   5   9   7      839.18      758.23     63.78 o 
   6   9   7      596.26      673.60     86.26 o 
   7   9   7       41.42       -6.11     21.00 o 
  -8  10   7      198.56       42.45     19.31 o 
  -7  10   7     1259.42     1314.50     86.85 o 
  -6  10   7      265.32      251.45     42.97 o 
  -5  10   7     1457.55     1488.92     64.60 o 
  -4  10   7     1028.53     1040.67     52.48 o 
  -3  10   7      200.89      181.05     17.86 o 
  -2  10   7      578.33      528.34     29.40 o 
  -1  10   7      525.91      547.12     35.64 o 
   0  10   7     1488.69     1560.43     60.83 o 
   1  10   7       54.81       53.68     14.64 o 
   2  10   7      228.41      227.88     38.42 o 
   3  10   7        0.39       -4.99     16.08 o 
   4  10   7     1446.80     1537.25     69.10 o 
   5  10   7      179.62      154.57     27.67 o 
   6  10   7      718.38      672.69     90.31 o 
   7  10   7      419.81      585.31     88.91 o 
  -8  11   7      273.19      109.31    134.10 o 
  -7  11   7      576.83      560.12     81.51 o 
  -6  11   7      122.40      122.47     31.80 o 
  -5  11   7     3049.50     3219.74     99.94 o 
  -4  11   7     1387.05     1535.22     65.76 o 
  -3  11   7     2625.55     2532.44     68.72 o 
  -2  11   7        7.32        9.04      8.37 o 
  -1  11   7     1588.88     1689.23     65.08 o 
   0  11   7     1445.06     1493.85     60.88 o 
   1  11   7     1760.46     1814.66     93.66 o 
   2  11   7      852.42      819.81     62.74 o 
   3  11   7     3141.38     3203.09    128.83 o 
   4  11   7      132.16      104.50     25.13 o 
   5  11   7     1465.24     1479.02     85.89 o 
   6  11   7      181.06      244.40     65.32 o 
  -8  12   7        0.82       37.06     24.53 o 
  -7  12   7        3.19        5.46     16.30 o 
  -6  12   7     1598.42     1567.01     86.29 o 
  -5  12   7      206.58      171.19     29.27 o 
  -4  12   7     1050.45     1046.65     55.99 o 
  -3  12   7        0.61        3.95     14.28 o 
  -2  12   7     2218.44     2305.26     79.93 o 
  -1  12   7      652.77      638.98     41.51 o 
   0  12   7     1354.17     1425.06     79.51 o 
   1  12   7      283.92      191.47     36.61 o 
   2  12   7     3002.95     3068.97    124.97 o 
   3  12   7        0.61       18.17     19.04 o 
   4  12   7     2866.83     3229.52    194.15 o 
   5  12   7        1.47        4.71     13.29 o 
   6  12   7      103.00       43.74     67.31 o 
  -7  13   7      345.48      438.97     76.84 o 
  -6  13   7      232.84      282.78     45.91 o 
  -5  13   7     2391.87     2444.22    107.50 o 
  -4  13   7      105.69      114.51     24.28 o 
  -3  13   7     2455.64     2459.57     88.55 o 
  -2  13   7        8.33        3.59     14.42 o 
  -1  13   7     1821.00     2039.35     98.65 o 
   0  13   7       57.38       17.97     17.56 o 
   1  13   7     2143.99     2268.87    107.03 o 
   2  13   7        1.64       -3.94     15.32 o 
   3  13   7     3643.89     3594.09    202.18 o 
   4  13   7       35.64       24.41     30.08 o 
   5  13   7      513.87      529.27     74.18 o 
  -7  14   7      652.67      656.71     93.38 o 
  -6  14   7      860.69      857.60     68.40 o 
  -5  14   7      465.77      493.10     51.52 o 
  -4  14   7      161.65      189.29     32.99 o 
  -3  14   7      167.80      172.09     28.88 o 
  -2  14   7     3168.77     3324.59    124.94 o 
  -1  14   7      102.38       95.34     27.65 o 
   0  14   7      845.17      995.51     76.03 o 
   1  14   7       31.52        5.12     17.29 o 
   2  14   7     1657.78     1859.09    143.14 o 
   3  14   7       14.61        5.17     24.50 o 
   4  14   7      791.39      797.19    100.43 o 
   5  14   7      280.42      316.42     55.64 o 
  -6  15   7     1001.51     1059.15     79.36 o 
  -5  15   7      235.02      123.16     53.78 o 
  -4  15   7      239.53      233.38     66.40 o 
  -3  15   7      326.51      304.53     44.18 o 
  -2  15   7        0.99       28.54     31.06 o 
  -1  15   7     1313.43     1344.44     90.03 o 
   0  15   7      444.41      368.21     46.89 o 
   1  15   7      848.97      963.50    101.75 o 
   2  15   7        8.16       16.21     17.37 o 
   3  15   7      186.07       14.11     50.98 o 
   4  15   7       85.24       49.40     63.05 o 
  -5  16   7      964.92     1059.51     79.24 o 
  -4  16   7       89.26       38.07     44.29 o 
  -3  16   7      188.24      196.51     38.50 o 
  -2  16   7       70.78       58.19     21.80 o 
  -1  16   7       42.47       68.17     27.34 o 
   0  16   7      736.15      800.35     68.02 o 
   1  16   7        0.35       -7.29     17.73 o 
   2  16   7        2.57       32.54     20.42 o 
   3  16   7        4.74       16.47     21.52 o 
  -4  17   7      298.72      261.06     53.77 o 
  -3  17   7       35.00       25.79     22.40 o 
  -2  17   7      469.81      503.90     46.25 o 
  -1  17   7        3.36       -3.21     30.71 o 
   0  17   7        0.23       14.13     39.78 o 
   1  17   7       67.71       12.69     52.55 o 
   2  17   7       43.12       27.73     24.19 o 
  -2  18   7       29.99       67.49     44.73 o 
  -1  18   7       70.88       63.01     24.61 o 
   0  18   7       87.21       81.80     31.82 o 
  -8   0   8     2720.82     2573.21    208.56 o 
  -6   0   8     5376.20     5563.83    156.54 o 
  -4   0   8      902.41      836.39     39.35 o 
  -2   0   8    14007.53    13950.59    248.10 o 
   0   0   8    16040.12    16371.60    459.87 o 
   2   0   8     2817.97     2739.45    117.24 o 
   4   0   8     1969.14     2086.74    133.71 o 
   6   0   8      143.79      180.54     53.74 o 
   8   0   8      240.99      374.76     82.21 o 
  -9   1   8     1136.77     1146.13    108.38 o 
  -8   1   8       63.90       42.69     18.05 o 
  -7   1   8     2731.12     2968.40     95.77 o 
  -6   1   8        0.91        2.54      8.33 o 
  -5   1   8     1737.39     1738.33     54.98 o 
  -4   1   8      136.15      109.07     12.16 o 
  -3   1   8     4969.08     5044.08     66.39 o 
  -2   1   8        4.55        2.64      3.46 o 
  -1   1   8    17023.87    16756.16    193.34 o 
   0   1   8       23.62       14.54      6.87 o 
   1   1   8     3109.71     2952.01     70.12 o 
   2   1   8     2188.17     2206.96     62.84 o 
   3   1   8     4855.79     5091.26    119.49 o 
   4   1   8      167.11      108.77     26.59 o 
   5   1   8        2.14        4.41     14.91 o 
   6   1   8      429.84      353.61     43.79 o 
   7   1   8     1213.68     1068.04    110.82 o 
   8   1   8       42.89       43.50     26.57 o 
  -8   2   8      986.58     1019.95     59.00 o 
  -7   2   8       23.90       27.32     14.13 o 
  -6   2   8     1931.48     1897.81     70.54 o 
  -5   2   8     1826.62     1759.81     55.49 o 
  -4   2   8     3861.56     3779.16     75.30 o 
  -3   2   8       68.07       67.41      8.46 o 
  -2   2   8     4314.78     4239.38     59.09 o 
  -1   2   8      981.11      907.42     28.41 o 
   0   2   8     5800.04     5724.26     98.98 o 
   1   2   8     2119.13     2022.18     57.33 o 
   2   2   8     4015.61     3781.90    145.96 o 
   3   2   8     1083.56     1057.83     52.24 o 
   4   2   8      487.84      470.99     46.28 o 
   5   2   8       42.27       79.63     24.18 o 
   6   2   8      350.89      335.87     45.55 o 
   7   2   8      330.81      273.96    158.38 o 
   8   2   8       29.52       27.67     25.48 o 
  -9   3   8      419.75      121.31     75.93 o 
  -8   3   8      499.11      461.29     39.59 o 
  -7   3   8       58.64       58.08     19.71 o 
  -6   3   8       60.23       84.37     18.47 o 
  -5   3   8     1490.40     1417.83     49.83 o 
  -4   3   8      996.44      969.63     32.21 o 
  -3   3   8      839.49      776.19     24.08 o 
  -2   3   8       26.18       23.91      5.45 o 
  -1   3   8      341.06      346.05     36.04 o 
   0   3   8      188.16      188.93     18.06 o 
   1   3   8     2252.10     2223.86     60.63 o 
   2   3   8     4882.75     4852.47     97.93 o 
   3   3   8      798.89      745.94     43.85 o 
   4   3   8     1476.88     1368.35     77.45 o 
   5   3   8        9.59        8.57     16.23 o 
   6   3   8     1805.06     1786.74    144.29 o 
   7   3   8      107.30       29.27     65.08 o 
   8   3   8      496.72      443.44     58.70 o 
 -10   4   8        3.17      -15.97     18.63 o 
  -8   4   8       79.94       87.34     29.09 o 
  -7   4   8      990.69     1002.76     56.10 o 
  -6   4   8       11.29        7.65     14.19 o 
  -5   4   8      182.04      153.31     23.37 o 
  -4   4   8      457.99      455.85     22.94 o 
  -3   4   8     1772.85     1693.58     37.15 o 
  -2   4   8        7.15        5.98      4.91 o 
  -1   4   8       31.58       26.20      6.94 o 
   0   4   8      652.11      580.03     37.72 o 
   1   4   8      978.34      849.51     37.44 o 
   2   4   8       37.37       44.42     12.94 o 
   3   4   8     2227.52     2448.29     80.21 o 
   4   4   8        4.18      -10.68     12.29 o 
   5   4   8     1081.81     1048.47     71.38 o 
   6   4   8      286.35      248.99     43.72 o 
   7   4   8      308.10      268.34     65.25 o 
   8   4   8        5.09       27.03     24.64 o 
  -9   5   8      181.58       60.00     30.43 o 
  -8   5   8     1057.53     1063.49     77.57 o 
  -7   5   8       38.18       71.76     19.00 o 
  -6   5   8      405.92      425.20     33.77 o 
  -5   5   8      449.38      406.01     30.92 o 
  -4   5   8      438.97      360.51     20.44 o 
  -3   5   8      297.35      309.57     16.26 o 
  -2   5   8      503.95      474.98     19.40 o 
  -1   5   8     2058.09     2033.06     47.80 o 
   0   5   8      991.75      916.72     37.79 o 
   1   5   8      729.95      639.79     33.38 o 
   2   5   8     1121.37     1096.81     65.84 o 
   3   5   8      167.58      130.55     22.29 o 
   4   5   8     3408.40     3580.45    130.65 o 
   5   5   8        7.39       16.14     15.50 o 
   6   5   8      461.73      408.93     49.21 o 
   7   5   8       87.14        1.42     46.69 o 
  -9   6   8      151.73       40.19     22.23 o 
  -8   6   8     1479.45     1360.62     88.39 o 
  -7   6   8     1060.60     1095.08     73.36 o 
  -6   6   8      485.64      474.76     48.29 o 
  -5   6   8       85.73       84.46     17.44 o 
  -4   6   8     1796.60     1768.60     66.62 o 
  -3   6   8      733.32      687.87     25.48 o 
  -2   6   8     1223.55     1197.62     32.49 o 
  -1   6   8      100.80       61.71     10.61 o 
   0   6   8     5551.13     5612.31    103.03 o 
   1   6   8      150.62      138.31     21.23 o 
   2   6   8     2667.64     2675.07     81.77 o 
   3   6   8     2021.25     1937.65     71.41 o 
   4   6   8        1.42      -12.40     12.40 o 
   5   6   8      617.77      567.24     55.96 o 
   6   6   8      100.67      104.84     50.60 o 
   7   6   8      388.84      403.17     71.32 o 
  -8   7   8      321.88      324.20     53.32 o 
  -7   7   8     1688.69     1706.04     93.76 o 
  -6   7   8      148.03      126.84     29.58 o 
  -5   7   8      547.69      522.02     29.45 o 
  -4   7   8      410.51      341.76     23.53 o 
  -3   7   8     3504.35     3641.92     62.05 o 
  -2   7   8       26.36       25.94      6.88 o 
  -1   7   8     3896.42     3949.42     73.53 o 
   0   7   8      375.11      348.68     25.37 o 
   1   7   8     9527.90     9916.38    187.83 o 
   2   7   8      127.30       77.81     17.97 o 
   3   7   8       20.72       19.57     12.11 o 
   4   7   8       58.65       73.85     24.69 o 
   5   7   8      800.42      878.10     69.32 o 
   6   7   8      104.38       44.51     76.66 o 
   7   7   8       40.00        3.26     36.19 o 
  -9   8   8       28.91        5.67     22.02 o 
  -7   8   8        5.82       10.44     17.45 o 
  -6   8   8      498.66      440.30     46.37 o 
  -5   8   8       64.69       44.20     12.19 o 
  -4   8   8     6995.16     7162.31    120.32 o 
  -3   8   8      382.43      364.80     22.02 o 
  -2   8   8     4359.10     4330.72     70.34 o 
  -1   8   8        7.68        9.86      8.69 o 
   0   8   8    10315.65    10370.21    176.54 o 
   1   8   8       12.66       -4.52      8.08 o 
   2   8   8     1892.80     1918.15     70.27 o 
   3   8   8       48.71       34.99     20.91 o 
   4   8   8     1332.40     1321.03     82.10 o 
   5   8   8        6.82       -1.26     17.40 o 
   6   8   8      195.63       34.13     55.69 o 
   7   8   8      271.03      309.02     75.93 o 
  -9   9   8      813.24      707.51     99.03 o 
  -8   9   8       26.84       19.73     33.60 o 
  -7   9   8     1490.94     1475.13     90.30 o 
  -6   9   8        0.23       20.15     16.15 o 
  -5   9   8     1140.12     1089.25     53.54 o 
  -4   9   8        1.71        9.86      8.16 o 
  -3   9   8     3203.49     3266.72     62.36 o 
  -2   9   8      836.35      810.00     29.89 o 
  -1   9   8     4711.71     4812.78    112.19 o 
   0   9   8      524.90      509.04     41.83 o 
   1   9   8     2559.68     2765.57     91.61 o 
   2   9   8       95.99       98.54     44.00 o 
   3   9   8     1767.38     1673.54    120.31 o 
   4   9   8      572.91      509.79     57.19 o 
   5   9   8      792.32     1005.86    108.10 o 
   6   9   8       18.44       -9.73     26.31 o 
  -8  10   8      900.39      942.84    106.01 o 
  -7  10   8       70.05       46.39     22.12 o 
  -6  10   8     1477.81     1358.24     93.17 o 
  -5  10   8       37.99       28.56     14.07 o 
  -4  10   8     2690.73     2721.48     86.67 o 
  -3  10   8     1391.43     1354.15     43.15 o 
  -2  10   8     3585.14     3822.92     87.17 o 
  -1  10   8      117.59      113.94     21.17 o 
   0  10   8     3227.05     3266.38     93.79 o 
   1  10   8      396.08      428.19     34.67 o 
   2  10   8     1511.46     1588.18     86.98 o 
   3  10   8      835.86      847.80     66.83 o 
   4  10   8      771.66      863.61     69.95 o 
   5  10   8      231.25       15.67     19.89 o 
   6  10   8      217.72       43.51     91.77 o 
  -8  11   8      198.55      250.89     69.30 o 
  -7  11   8      680.21      734.38     92.61 o 
  -6  11   8      345.35      367.41     50.28 o 
  -5  11   8      940.95      923.95     60.81 o 
  -4  11   8      362.66      364.12     33.67 o 
  -3  11   8      301.42      336.70     35.61 o 
  -2  11   8      190.83      169.38     22.67 o 
  -1  11   8     1345.48     1359.47     73.28 o 
   0  11   8      220.72      237.63     30.19 o 
   1  11   8      425.74      414.62     45.86 o 
   2  11   8     1391.91     1398.20     84.15 o 
   3  11   8      823.81      919.88     71.99 o 
   4  11   8      580.47      579.59     84.93 o 
   5  11   8       79.67       -4.42     17.59 o 
   6  11   8      137.71       56.92    106.85 o 
  -7  12   8       91.31       60.33     88.84 o 
  -6  12   8      464.10      511.90     74.46 o 
  -5  12   8      209.85      251.71     34.71 o 
  -4  12   8      281.00      282.61     34.29 o 
  -3  12   8       77.04       78.89     19.84 o 
  -2  12   8       12.88       23.16     13.49 o 
  -1  12   8        2.94       -7.72      9.74 o 
   0  12   8        4.70       10.49     17.09 o 
   1  12   8      325.89      313.64     43.54 o 
   2  12   8      221.20      285.27     46.81 o 
   3  12   8     1397.46     1467.79    128.27 o 
   4  12   8      163.70       35.79     79.35 o 
  -7  13   8       34.56       25.54     33.08 o 
  -6  13   8      415.40      486.70     73.91 o 
  -5  13   8        0.98        7.07     13.90 o 
  -4  13   8      185.29      200.70     32.23 o 
  -3  13   8      156.73      155.89     27.39 o 
  -2  13   8        1.95        1.90     11.24 o 
  -1  13   8      668.39      757.31     58.72 o 
   0  13   8        1.38       -2.22     14.95 o 
   1  13   8      117.15       93.54     27.93 o 
   2  13   8     1322.57     1277.68    116.90 o 
   3  13   8        8.57       24.12     20.16 o 
   4  13   8      400.17      409.45     73.77 o 
   5  13   8      146.60        6.87     21.62 o 
  -6  14   8      550.97      587.20     79.77 o 
  -5  14   8      205.03      217.51     42.20 o 
  -4  14   8       18.74       28.56     17.95 o 
  -3  14   8       12.68       14.85     18.63 o 
  -2  14   8     1185.86     1225.52     62.19 o 
  -1  14   8       20.19        3.63     17.58 o 
   0  14   8     1246.02     1271.72     81.95 o 
   1  14   8      144.94      143.65     35.10 o 
   2  14   8      367.89      344.13     65.04 o 
   3  14   8       90.19       34.09     50.21 o 
   4  14   8        0.48        8.30     24.37 o 
  -5  15   8      470.35      542.91    100.08 o 
  -4  15   8        0.22        6.49     15.82 o 
  -3  15   8      716.55      844.58     99.66 o 
  -2  15   8       42.03       62.00     24.79 o 
  -1  15   8     1159.49     1326.39     83.99 o 
   0  15   8       16.02      -13.28     18.50 o 
   1  15   8      875.56      878.06     72.46 o 
   2  15   8       38.96        6.89     21.95 o 
   3  15   8      986.28      982.69    113.62 o 
  -4  16   8      980.83      870.11    116.48 o 
  -3  16   8       64.90       58.55     37.96 o 
  -2  16   8     1753.83     1817.84    151.93 o 
  -1  16   8      132.23      139.98     35.82 o 
   0  16   8     1367.71     1534.99     97.06 o 
   1  16   8       12.41       17.51     23.44 o 
   2  16   8      724.68      836.27    104.75 o 
  -3  17   8      967.15     1361.64    134.34 o 
  -2  17   8        5.82      -13.12     30.22 o 
  -1  17   8     1768.93     1951.29    109.80 o 
   0  17   8        0.13       49.33     26.97 o 
   1  17   8      534.30      570.06     63.89 o 
  -9   0   9      693.68      731.23     66.15 o 
  -7   0   9      293.47      228.30     40.37 o 
  -5   0   9       40.90       48.31     17.27 o 
  -3   0   9     1616.96     1540.66     50.11 o 
  -1   0   9     3423.04     3587.25    109.25 o 
   1   0   9     7783.28     7914.13    185.46 o 
   3   0   9      355.23      326.64     38.66 o 
   5   0   9     2228.94     2268.95    153.39 o 
 -10   1   9      244.29      329.19     58.81 o 
  -9   1   9        5.89       -7.95     10.80 o 
  -8   1   9      193.09      209.20     28.60 o 
  -7   1   9      924.05      973.62     54.02 o 
  -6   1   9      129.52      105.11     19.63 o 
  -5   1   9      379.00      324.39     24.44 o 
  -4   1   9      166.65      155.68     18.26 o 
  -3   1   9     3026.93     2937.93     53.40 o 
  -2   1   9     5091.74     5141.43     91.74 o 
  -1   1   9      439.37      397.53     24.94 o 
   0   1   9      907.49      797.32     36.24 o 
   1   1   9        0.12       -2.59      7.01 o 
   2   1   9     1803.37     1825.30     60.72 o 
   3   1   9      704.82      596.36     42.01 o 
   4   1   9     1337.04     1461.41     82.61 o 
   5   1   9       37.58       62.53     22.78 o 
   7   1   9       40.42      -10.70     18.24 o 
 -10   2   9     1079.35     1236.45    108.73 o 
  -9   2   9       60.66       42.70     17.37 o 
  -8   2   9       43.55       27.64     14.18 o 
  -7   2   9     1225.10     1083.09     54.15 o 
  -6   2   9     3279.30     3531.80     88.68 o 
  -5   2   9       63.55       43.80     14.91 o 
  -4   2   9     2400.79     2392.83     64.74 o 
  -3   2   9      608.42      604.20     22.21 o 
  -2   2   9     3561.83     3525.38     63.38 o 
  -1   2   9     2150.99     2006.11     56.34 o 
   0   2   9     1071.63      996.50     40.95 o 
   1   2   9      969.78      954.02     41.99 o 
   2   2   9        4.74        9.48      9.24 o 
   3   2   9     1187.27     1143.48     57.41 o 
   4   2   9     1089.02     1145.88     73.95 o 
   5   2   9     1284.42     1391.56     91.28 o 
   6   2   9       42.98       38.37     21.02 o 
  -9   3   9      480.46      455.65     54.13 o 
  -8   3   9        0.98      -12.05     12.62 o 
  -7   3   9     3103.40     3218.04     89.47 o 
  -6   3   9      595.20      569.43     35.15 o 
  -5   3   9     6738.13     6839.53    122.88 o 
  -4   3   9     1235.02     1229.63     51.86 o 
  -3   3   9     8735.13     8836.95    108.24 o 
  -2   3   9      102.37      100.21     12.47 o 
  -1   3   9     2686.37     2718.89     67.23 o 
   0   3   9     1188.10     1081.98     42.83 o 
   1   3   9      723.59      685.74     35.99 o 
   2   3   9      123.64      141.83     20.12 o 
   3   3   9     1691.81     1710.82     70.03 o 
   4   3   9     3222.07     3197.43    154.23 o 
   5   3   9      493.79      479.93     51.44 o 
   6   3   9       34.77       21.40     20.18 o 
   7   3   9      109.26      -15.58     17.72 o 
  -9   4   9       34.30       17.18     18.29 o 
  -8   4   9      818.01      886.62     70.71 o 
  -7   4   9      279.99      295.14     34.99 o 
  -6   4   9     5310.53     5577.68    120.23 o 
  -5   4   9     1344.76     1298.49     56.47 o 
  -4   4   9     6521.78     6612.43     98.76 o 
  -3   4   9     2474.64     2433.66     47.49 o 
  -2   4   9     4213.69     4170.63     72.80 o 
  -1   4   9      117.19       95.56     17.07 o 
   0   4   9     1967.95     1903.67     58.27 o 
   1   4   9        0.05        2.29      8.73 o 
   2   4   9      874.82      891.27     48.60 o 
   3   4   9      102.09       87.10     20.57 o 
   4   4   9      571.41      586.56     55.34 o 
   5   4   9       46.61       31.97     44.39 o 
   6   4   9      206.24       19.77     18.24 o 
   7   4   9        0.75       12.18     20.22 o 
  -8   5   9       74.76       69.26     41.11 o 
  -7   5   9     2135.29     2125.15    105.38 o 
  -6   5   9      390.31      362.61     32.72 o 
  -5   5   9     5037.81     5193.59    106.01 o 
  -4   5   9       74.96       65.32     11.17 o 
  -3   5   9    10057.96    10295.26    128.00 o 
  -2   5   9       87.41       92.29     13.47 o 
  -1   5   9     1610.14     1646.49     44.95 o 
   0   5   9      173.34      171.14     20.57 o 
   1   5   9     3126.93     3074.97     78.57 o 
   2   5   9       48.61       35.38     15.79 o 
   3   5   9      371.35      368.45     34.78 o 
   4   5   9       72.91       72.46     24.59 o 
   5   5   9      704.02      654.27     59.75 o 
   6   5   9      187.48       14.25     16.21 o 
   7   5   9        0.00       15.27     20.65 o 
  -9   6   9       89.69       35.08     63.68 o 
  -8   6   9     1233.88     1260.12     85.78 o 
  -7   6   9      573.13      526.99     52.50 o 
  -6   6   9     1090.60     1062.94     54.97 o 
  -5   6   9       46.58       39.28     11.62 o 
  -4   6   9     5670.27     5622.54     93.58 o 
  -3   6   9     1280.33     1290.01     43.58 o 
  -2   6   9      946.88      911.68     33.84 o 
  -1   6   9     1426.92     1429.55     50.38 o 
   0   6   9     2449.36     2396.87     68.03 o 
   1   6   9      591.21      511.05     37.05 o 
   2   6   9      155.59      146.30     23.51 o 
   3   6   9      833.76      827.16     49.15 o 
   4   6   9      751.13      753.20     64.13 o 
   5   6   9      686.42      727.54     90.65 o 
   6   6   9      126.21      -15.31     15.31 o 
   7   6   9      584.23      638.00     92.82 o 
  -9   7   9      483.31      362.41     84.93 o 
  -8   7   9      332.35      337.58     48.71 o 
  -7   7   9     1000.24     1059.36     74.58 o 
  -6   7   9      181.76      209.03     38.09 o 
  -5   7   9      147.39      166.37     25.64 o 
  -4   7   9      466.90      431.88     25.05 o 
  -3   7   9     2676.67     2623.20     70.42 o 
  -2   7   9      380.17      384.74     23.05 o 
  -1   7   9      411.89      442.23     28.83 o 
   0   7   9     4080.89     4037.94     91.45 o 
   1   7   9     1384.71     1364.69     60.59 o 
   2   7   9      413.54      401.38     34.38 o 
   3   7   9       47.96       69.93     19.62 o 
   4   7   9      792.70      835.63     66.88 o 
   5   7   9       65.49       11.70     18.21 o 
  -9   8   9       76.02        5.72     62.88 o 
  -8   8   9        4.74       10.24     15.47 o 
  -7   8   9      754.64      652.00     59.88 o 
  -6   8   9      309.68      300.37     39.86 o 
  -5   8   9       46.63       40.02     14.38 o 
  -4   8   9       20.02       21.88      9.46 o 
  -3   8   9      351.12      331.90     28.60 o 
  -2   8   9       58.64       71.63     13.02 o 
  -1   8   9     2711.77     2856.74     75.61 o 
   0   8   9      251.61      255.89     29.29 o 
   1   8   9     1215.10     1160.64     55.87 o 
   2   8   9        0.80        4.62     10.55 o 
   3   8   9     1002.81      999.45     71.71 o 
   4   8   9      196.47      165.60     36.80 o 
   6   8   9       20.74       14.16     19.81 o 
  -8   9   9      126.46       71.85     48.57 o 
  -7   9   9       30.33       26.51     19.10 o 
  -6   9   9       34.76       36.67     18.55 o 
  -5   9   9      454.59      435.16     45.28 o 
  -4   9   9      136.85      128.53     18.20 o 
  -3   9   9      976.96     1015.36     45.85 o 
  -2   9   9     1713.23     1653.30     50.22 o 
  -1   9   9       26.24       32.51     14.07 o 
   0   9   9     2498.51     2392.83     81.21 o 
   1   9   9       93.27       89.49     19.82 o 
   2   9   9      357.70      410.82     46.71 o 
   3   9   9       61.04       62.95     24.63 o 
   4   9   9     1358.51     1341.47    123.11 o 
  -8  10   9      365.95      340.71     81.65 o 
  -7  10   9        0.06       13.57     16.98 o 
  -6  10   9      435.64      383.34     45.74 o 
  -5  10   9      357.16      346.98     33.56 o 
  -4  10   9     2972.48     3183.07    101.05 o 
  -3  10   9      891.55      841.33     65.17 o 
  -2  10   9      587.35      576.76     31.69 o 
  -1  10   9       40.63       48.05     16.13 o 
   0  10   9      102.22      104.18     22.35 o 
   1  10   9     1343.16     1336.83     62.37 o 
   2  10   9       55.39       62.49     25.23 o 
   3  10   9     1027.99     1084.11     87.13 o 
   4  10   9      265.81       43.71    125.90 o 
  -7  11   9     1003.81      936.43     76.47 o 
  -6  11   9       44.60       40.21     32.28 o 
  -5  11   9     2276.54     2354.63     86.70 o 
  -4  11   9       20.40        9.96     12.96 o 
  -3  11   9     3025.26     3156.64    101.26 o 
  -2  11   9       85.47       76.31     19.40 o 
  -1  11   9     1234.75     1299.60     66.22 o 
   0  11   9       67.28       76.12     29.83 o 
   1  11   9      360.61      341.07     44.14 o 
   2  11   9     1229.25     1235.45     86.99 o 
   3  11   9      279.79      120.68    106.57 o 
   4  11   9       75.58       29.93     33.08 o 
   5  11   9      140.37      -13.85     20.33 o 
  -7  12   9       71.35       86.74     29.52 o 
  -6  12   9     2588.89     2727.30    126.95 o 
  -5  12   9        1.42       -4.04     14.01 o 
  -4  12   9     2053.12     2160.80     87.60 o 
  -3  12   9      153.91      188.78     30.42 o 
  -2  12   9     2603.80     2771.40     92.10 o 
  -1  12   9      181.45      196.66     30.18 o 
   0  12   9      640.11      733.20     61.44 o 
   1  12   9      115.31      118.87     32.98 o 
   2  12   9      169.87      191.52     41.98 o 
   3  12   9      220.06      280.97     70.21 o 
   4  12   9      781.79      872.77    109.43 o 
  -6  13   9      149.86      137.43     37.18 o 
  -5  13   9     1539.05     1500.05     91.05 o 
  -4  13   9       51.76       57.07     18.79 o 
  -3  13   9     2305.76     2391.50     92.58 o 
  -2  13   9      199.71      205.65     31.66 o 
  -1  13   9     1781.81     1910.31    103.15 o 
   0  13   9      236.81      206.84     40.35 o 
   1  13   9      648.96      748.89     92.05 o 
   2  13   9       15.17        0.58     15.90 o 
   3  13   9      645.47      577.92     89.40 o 
   4  13   9       79.40        2.28     39.26 o 
  -6  14   9     1337.39     1502.17     97.63 o 
  -5  14   9       58.62       64.73     29.29 o 
  -4  14   9      677.83      608.76     50.32 o 
  -3  14   9      132.76      118.16     43.62 o 
  -2  14   9     1067.83     1174.94     79.80 o 
  -1  14   9      175.54      239.63     42.68 o 
   0  14   9      882.74      895.55     70.99 o 
   1  14   9      246.74      234.27     46.31 o 
   2  14   9      319.57      136.83    141.88 o 
   3  14   9      221.30       86.97     68.29 o 
  -5  15   9      406.98      346.95     57.52 o 
  -4  15   9        0.80       15.98     16.31 o 
  -3  15   9      720.54      784.09     82.04 o 
  -2  15   9     1621.00     1829.36    150.95 o 
  -1  15   9      152.16      202.23     40.77 o 
   0  15   9       14.48       18.78     24.27 o 
   1  15   9      859.45      903.10     76.37 o 
   2  15   9      599.29      661.59     95.05 o 
  -3  16   9      174.80      177.54     60.79 o 
  -2  16   9      135.34      178.59     61.97 o 
  -1  16   9      420.28      474.11     56.71 o 
   0  16   9      114.74      102.23     34.37 o 
   1  16   9      720.78      870.78    106.15 o 
  -8   0  10     1786.74     1882.19    101.88 o 
  -6   0  10    10739.70    10858.12    243.52 o 
  -4   0  10       30.58       21.86     12.12 o 
  -2   0  10    11369.74    11123.92    323.26 o 
   0   0  10     1104.09     1201.14     67.82 o 
   2   0  10      333.97      210.86     37.70 o 
   4   0  10       80.34      123.32     45.22 o 
   6   0  10      180.43      -16.47     20.03 o 
  -9   1  10     2728.51     2988.69     96.15 o 
  -8   1  10       32.11       38.97     16.14 o 
  -7   1  10     2601.61     2734.62     83.20 o 
  -6   1  10      490.06      514.95     34.61 o 
  -5   1  10     1912.02     2001.85     62.86 o 
  -4   1  10      428.91      349.43     29.42 o 
  -3   1  10     1401.44     1340.28     44.77 o 
  -2   1  10     4057.47     3971.68    100.71 o 
  -1   1  10      218.32      216.06     21.86 o 
   0   1  10       84.47       70.57     15.28 o 
   1   1  10     2068.75     2070.11     65.83 o 
   2   1  10     2043.65     1987.98     66.67 o 
   3   1  10        9.27       13.08     12.40 o 
   4   1  10       28.77       20.51     17.10 o 
  -9   2  10       60.68       75.78     23.29 o 
  -8   2  10     2101.20     2144.65     95.44 o 
  -7   2  10      648.95      622.97     40.32 o 
  -6   2  10     3352.17     3448.15     89.70 o 
  -5   2  10      540.05      507.62     36.73 o 
  -4   2  10      365.67      327.91     28.91 o 
  -3   2  10     1225.40     1212.18     42.80 o 
  -2   2  10     2196.03     2062.45     59.05 o 
  -1   2  10      405.91      431.83     27.90 o 
   0   2  10      897.29      862.24     40.96 o 
   1   2  10     1967.93     1952.64     63.78 o 
   2   2  10      532.01      456.81     32.78 o 
   3   2  10     1265.46     1279.61     63.54 o 
   4   2  10        0.15       32.06     24.81 o 
   6   2  10      114.99        2.55     18.20 o 
  -9   3  10      759.45      708.31     55.85 o 
  -8   3  10       27.42       39.33     15.02 o 
  -7   3  10      128.40      136.40     23.51 o 
  -6   3  10      948.31     1004.22     48.21 o 
  -5   3  10     1311.49     1196.77     49.14 o 
  -4   3  10     1461.45     1405.15     59.97 o 
  -3   3  10      562.90      543.88     28.79 o 
  -2   3  10     2022.55     2045.02     58.99 o 
  -1   3  10        3.93        5.19      7.82 o 
   0   3  10     1005.27      959.96     43.22 o 
   1   3  10      969.32      866.50     42.62 o 
   2   3  10     6794.97     6908.83    132.36 o 
   3   3  10       10.13       12.85     13.71 o 
   4   3  10     2151.13     2236.21    109.53 o 
   5   3  10      191.12       20.53     18.27 o 
  -9   4  10      131.05      140.74     31.15 o 
  -8   4  10      344.10      359.97     55.35 o 
  -7   4  10      327.64      349.14     31.78 o 
  -6   4  10       81.13       95.27     18.70 o 
  -5   4  10     3713.61     3727.28     89.96 o 
  -4   4  10       14.52       17.95      9.58 o 
  -3   4  10     1555.18     1574.79     51.78 o 
  -2   4  10        2.51        1.58      7.86 o 
  -1   4  10      819.30      811.53     48.21 o 
   0   4  10        3.27       -3.00      8.24 o 
   1   4  10     4637.03     4607.29    102.60 o 
   2   4  10        6.31        7.29     12.09 o 
   3   4  10     3597.17     3861.76    113.46 o 
   4   4  10       35.19       24.40     19.92 o 
   6   4  10      137.44       -2.79     18.12 o 
  -9   5  10      422.71      328.48     58.23 o 
  -8   5  10       45.38       32.03     18.22 o 
  -7   5  10      468.42      455.71     34.99 o 
  -6   5  10      329.02      341.70     29.78 o 
  -5   5  10      213.63      227.06     25.18 o 
  -4   5  10     2356.54     2360.27     66.55 o 
  -3   5  10      375.15      381.98     26.81 o 
  -2   5  10      446.86      441.13     28.53 o 
  -1   5  10      553.55      502.27     31.35 o 
   0   5  10     3747.92     3870.34     91.36 o 
   1   5  10        0.09        4.14      9.48 o 
   2   5  10     2050.48     2125.77     80.08 o 
   3   5  10      193.16      180.74     29.66 o 
   4   5  10     4535.52     4816.85    234.56 o 
  -9   6  10       89.01      120.46     37.13 o 
  -8   6  10     1890.79     2087.82    111.97 o 
  -7   6  10       35.04       57.46     19.55 o 
  -6   6  10      747.14      787.76     43.03 o 
  -5   6  10     1294.24     1299.95     62.62 o 
  -4   6  10     1615.05     1490.85     53.54 o 
  -3   6  10      541.23      560.17     33.16 o 
  -2   6  10       74.97       90.91     16.28 o 
  -1   6  10     2447.68     2370.36     69.47 o 
   0   6  10     1429.72     1380.06     53.75 o 
   1   6  10     2489.81     2413.47     83.51 o 
   2   6  10      536.21      556.25     41.51 o 
   3   6  10      576.58      656.04     46.64 o 
   4   6  10      195.40      177.73     40.64 o 
   6   6  10       85.47       -9.00     18.77 o 
  -8   7  10        6.78      -11.05     27.50 o 
  -7   7  10     2234.89     2391.26    113.82 o 
  -6   7  10      123.18      119.58     21.72 o 
  -5   7  10     1067.67     1071.46     57.49 o 
  -4   7  10       37.40       21.16     11.17 o 
  -3   7  10      639.00      688.49     44.70 o 
  -2   7  10     1102.24     1079.94     45.80 o 
  -1   7  10      885.48      785.62     55.16 o 
   0   7  10      112.89      137.57     20.94 o 
   1   7  10     1120.79     1163.91     58.01 o 
   2   7  10      728.94      621.61     43.92 o 
   3   7  10      106.35       44.27     37.44 o 
   4   7  10      609.76      631.65     85.70 o 
   5   7  10        4.28       -3.42     16.22 o 
  -8   8  10     2895.01     3114.47    140.81 o 
  -7   8  10        1.55       14.19     16.73 o 
  -6   8  10     1765.26     1971.03     98.17 o 
  -5   8  10        2.46       -9.30     10.57 o 
  -4   8  10     2197.20     2376.99     72.35 o 
  -3   8  10       89.06       71.91     16.08 o 
  -2   8  10      544.27      468.97     27.69 o 
  -1   8  10      199.51      196.13     25.46 o 
   0   8  10     1405.12     1359.10     62.68 o 
   1   8  10       77.78       68.87     18.88 o 
   2   8  10      527.20      527.17     41.07 o 
   3   8  10        2.34       -4.38     16.44 o 
   4   8  10       24.08       21.88     19.80 o 
   5   8  10        0.57       -8.09     18.66 o 
  -8   9  10       40.54       22.57     23.62 o 
  -7   9  10     1950.57     2003.55    157.90 o 
  -6   9  10      259.29       78.56    106.04 o 
  -5   9  10     1399.31     1517.55     89.97 o 
  -4   9  10      110.71      126.27     21.12 o 
  -3   9  10     1731.71     1708.17     61.86 o 
  -2   9  10       38.15       34.64     11.86 o 
  -1   9  10      817.48      882.49     44.36 o 
   0   9  10      275.41      226.03     31.58 o 
   1   9  10      668.59      640.31     44.95 o 
   2   9  10       33.93       56.62     26.17 o 
   3   9  10        3.97        5.04     19.47 o 
   4   9  10      592.29      718.75     94.84 o 
   5   9  10       11.05       14.79     23.32 o 
  -7  10  10       40.46       32.49     20.32 o 
  -6  10  10     2329.96     2460.04    171.26 o 
  -5  10  10      856.05      872.37     97.53 o 
  -4  10  10      567.34      577.73     44.79 o 
  -3  10  10      154.07      148.04     22.29 o 
  -2  10  10      812.61      912.72     45.26 o 
  -1  10  10      429.03      419.14     55.96 o 
   0  10  10      546.08      570.98     42.65 o 
   1  10  10      494.58      528.78     54.07 o 
   2  10  10       64.99       50.09     24.46 o 
   3  10  10     1164.51     1136.92    116.20 o 
   4  10  10      114.54       43.51     66.61 o 
   5  10  10      453.98      527.95     88.28 o 
  -7  11  10      239.51      287.46     79.28 o 
  -6  11  10      376.85      312.16     79.91 o 
  -5  11  10      700.37      878.28    100.84 o 
  -4  11  10      640.29      702.61     49.55 o 
  -3  11  10      190.20      203.21     26.93 o 
  -2  11  10      452.44      496.72     40.15 o 
  -1  11  10      841.89      802.14     50.31 o 
   0  11  10      643.12      664.69     47.23 o 
   1  11  10        8.41        8.44     18.82 o 
   2  11  10     1286.25     1307.99     87.67 o 
   3  11  10       23.43        6.71     26.31 o 
  -6  12  10      256.35      252.98     68.32 o 
  -5  12  10      483.24      460.46     76.98 o 
  -4  12  10      167.88      148.19     28.39 o 
  -3  12  10      874.19      903.84     56.83 o 
  -2  12  10      245.21      217.57     41.07 o 
  -1  12  10     1048.02     1186.79     63.00 o 
   0  12  10       11.52       -1.96     18.45 o 
   1  12  10     1864.27     1826.72    101.84 o 
   2  12  10       46.79       41.54     25.30 o 
   4  12  10       17.65       -9.02     22.71 o 
  -6  13  10      409.26      477.56     84.03 o 
  -5  13  10       15.87      -15.45     18.31 o 
  -4  13  10      202.84      235.65     36.29 o 
  -3  13  10        0.75       -1.59     16.96 o 
  -2  13  10     1778.08     1910.53    103.31 o 
  -1  13  10       57.43       67.36     26.56 o 
   0  13  10      237.97      235.31     44.47 o 
   1  13  10       29.70       39.77     25.39 o 
   2  13  10     2916.48     3459.28    150.24 o 
   3  13  10        7.85      -21.11     21.11 o 
  -5  14  10      365.58      377.60     57.64 o 
  -4  14  10       38.36       54.07     20.68 o 
  -3  14  10      577.50      541.68     77.57 o 
  -2  14  10      204.58      127.78     55.20 o 
  -1  14  10      328.75      343.31     49.27 o 
   0  14  10       97.75       58.55     28.49 o 
   1  14  10     1294.72     1316.82     92.53 o 
   2  14  10       37.25       41.23     30.04 o 
  -3  15  10      294.75      370.15     51.13 o 
  -2  15  10      530.35      583.36     92.96 o 
  -1  15  10       90.59       73.72     32.38 o 
   0  15  10      418.59      511.42     59.29 o 
   1  15  10      363.60      501.86     60.73 o 
  -9   0  11      181.71      179.13     42.10 o 
  -7   0  11     1037.00     1099.17     75.17 o 
  -5   0  11      865.79     1015.98    101.82 o 
  -3   0  11     1431.64     1513.24     70.82 o 
  -1   0  11    10067.93    10386.56    226.74 o 
   1   0  11     2311.65     2328.07    103.88 o 
   3   0  11     2343.20     2247.70    121.78 o 
   5   0  11      283.02        8.58     26.73 o 
  -9   1  11      270.01      265.19     35.95 o 
  -8   1  11     1079.57     1069.16     55.78 o 
  -7   1  11        1.13        0.91     11.16 o 
  -6   1  11      512.18      501.63     40.56 o 
  -5   1  11      495.39      466.71     48.83 o 
  -4   1  11     1964.52     1928.61     97.18 o 
  -3   1  11      757.64      716.04     42.37 o 
  -2   1  11     9393.18     9465.17    147.74 o 
  -1   1  11       66.22       43.07     13.92 o 
   0   1  11     1550.07     1443.92     55.44 o 
   1   1  11      146.72      138.55     21.53 o 
   2   1  11     5476.10     5510.50    120.97 o 
   3   1  11        4.07       -5.89     12.32 o 
   4   1  11       71.13      117.55     33.41 o 
   5   1  11        1.70        2.93     17.69 o 
  -9   2  11       34.31       26.71     17.16 o 
  -8   2  11       10.95       -1.32     13.28 o 
  -7   2  11      614.94      603.35     40.05 o 
  -6   2  11     1394.76     1493.84     69.88 o 
  -5   2  11     1023.50      998.32     83.96 o 
  -4   2  11       71.26       52.52     20.37 o 
  -3   2  11      422.53      436.51     34.74 o 
  -2   2  11     1868.06     1859.68     59.59 o 
  -1   2  11     4524.02     4587.89     99.99 o 
   0   2  11     1408.07     1301.34     53.06 o 
   1   2  11     2053.44     2212.59     71.93 o 
   2   2  11      207.00      173.04     25.50 o 
   3   2  11      608.16      703.66     50.03 o 
   4   2  11       25.09       29.85     29.21 o 
  -9   3  11     1268.47     1380.56     91.16 o 
  -8   3  11      132.36      135.90     25.23 o 
  -7   3  11      377.66      380.31     32.58 o 
  -6   3  11      133.60      148.58     33.59 o 
  -5   3  11     2709.23     2765.30    120.28 o 
  -4   3  11      983.72      935.21     67.33 o 
  -3   3  11      421.69      402.93     36.20 o 
  -2   3  11      296.11      302.47     25.00 o 
  -1   3  11     1738.72     1657.68     58.63 o 
   0   3  11     1178.39     1129.03     50.95 o 
   1   3  11      229.28      215.27     27.13 o 
   2   3  11      418.91      426.19     33.67 o 
   3   3  11      291.53      294.87     37.18 o 
   4   3  11      417.30      361.50     67.42 o 
   6   3  11        2.52      -12.56     19.13 o 
  -8   4  11     1828.84     2015.41     90.92 o 
  -7   4  11        5.01       15.65     15.13 o 
  -6   4  11      511.37      478.70     40.89 o 
  -5   4  11      396.33      389.83     34.80 o 
  -4   4  11     1872.56     1890.40    100.39 o 
  -3   4  11       26.65       22.56     14.01 o 
  -2   4  11      248.65      281.79     24.93 o 
  -1   4  11       77.08       74.27     16.95 o 
   0   4  11       13.35       13.23     11.30 o 
   1   4  11       11.67        7.73     11.15 o 
   2   4  11      779.42      784.95     51.03 o 
   3   4  11        3.02       21.49     14.91 o 
   4   4  11      623.85      730.82     91.49 o 
   5   4  11      141.47      -10.91     18.77 o 
  -8   5  11       96.99       99.82     31.48 o 
  -7   5  11      563.02      675.89     50.82 o 
  -6   5  11       81.86       76.50     22.66 o 
  -5   5  11     1699.00     1685.76     72.86 o 
  -4   5  11      138.77      110.25     29.26 o 
  -3   5  11     1353.27     1417.54     63.83 o 
  -2   5  11      462.94      444.49     32.80 o 
  -1   5  11       36.61       48.26     14.54 o 
   0   5  11     1045.30     1032.81     48.30 o 
   1   5  11        0.65       -3.78      9.50 o 
   2   5  11      118.85      138.39     26.49 o 
   3   5  11      526.72      563.21     45.49 o 
   4   5  11        1.51       -2.75     17.14 o 
   5   5  11       96.17       -6.09     18.16 o 
  -8   6  11     1333.25     1525.10     99.85 o 
  -7   6  11       60.76       48.73     24.92 o 
  -6   6  11       70.26       81.19     23.01 o 
  -5   6  11      199.28      202.25     32.77 o 
  -4   6  11     1548.12     1544.08     89.12 o 
  -3   6  11     1286.14     1285.32     62.08 o 
  -2   6  11      442.57      425.60     30.52 o 
  -1   6  11     1267.98     1347.16     54.50 o 
   0   6  11       16.43       15.28     11.93 o 
   1   6  11     2261.57     2295.91     85.39 o 
   2   6  11       94.05       87.30     21.83 o 
   3   6  11      173.03      205.12     33.00 o 
   4   6  11       70.68        3.26     17.64 o 
   5   6  11      320.42      319.49     76.84 o 
  -8   7  11      403.18      460.43     62.72 o 
  -7   7  11      183.98      190.82     41.01 o 
  -6   7  11      442.42      514.05    104.75 o 
  -5   7  11      325.23      329.69     35.59 o 
  -4   7  11     1735.87     1756.40     95.34 o 
  -3   7  11      166.87      193.88     29.95 o 
  -2   7  11     1822.99     1847.63     63.28 o 
  -1   7  11       31.02       12.39     17.92 o 
   0   7  11     5798.36     5902.67    124.16 o 
   1   7  11       37.80       26.19     15.62 o 
   2   7  11      613.95      592.09     45.33 o 
   3   7  11      128.38      112.98     33.28 o 
   4   7  11      627.32      626.77     91.21 o 
   5   7  11        6.66        2.46     21.90 o 
  -7   8  11       50.49        6.54     25.26 o 
  -6   8  11      149.67       10.22     79.73 o 
  -5   8  11     1302.35     1462.88    126.11 o 
  -4   8  11      144.31      119.33     33.30 o 
  -3   8  11     1858.41     1994.52     80.33 o 
  -2   8  11       86.50       64.89     16.62 o 
  -1   8  11     4804.00     4958.02    111.58 o 
   0   8  11       13.67        3.34     13.17 o 
   1   8  11     2003.70     2247.02     86.53 o 
   2   8  11       62.57       70.42     27.59 o 
   3   8  11      970.87      952.29     76.19 o 
   4   8  11        0.16       -4.83     19.92 o 
  -7   9  11       74.01       48.30     50.88 o 
  -6   9  11      590.08      724.82     94.70 o 
  -5   9  11       26.02       22.95     19.02 o 
  -4   9  11     1311.66     1509.18     70.92 o 
  -3   9  11     1028.50      941.84     73.86 o 
  -2   9  11     2274.67     2325.43     89.59 o 
  -1   9  11      214.90      171.18     25.61 o 
   0   9  11     2972.98     3083.72    101.76 o 
   1   9  11        8.97      -12.55     12.55 o 
   2   9  11     1858.77     1982.55    107.46 o 
   3   9  11      327.47      305.42     53.34 o 
   4   9  11      367.16      423.75     90.79 o 
  -7  10  11      265.89      407.77     90.65 o 
  -6  10  11       22.94       10.04     20.45 o 
  -5  10  11      712.39      655.87     85.98 o 
  -4  10  11      735.33      837.51     46.58 o 
  -3  10  11     1229.75     1297.33     67.44 o 
  -2  10  11      160.71      149.13     29.09 o 
  -1  10  11     2095.04     2248.61     93.85 o 
   0  10  11        2.17        2.71     13.85 o 
   1  10  11      772.83      834.78     68.38 o 
   2  10  11      263.97      312.35     54.49 o 
   3  10  11     1073.76     1113.82     85.57 o 
   4  10  11      156.21       34.56     52.03 o 
  -6  11  11      407.75      425.43     73.42 o 
  -5  11  11      776.20      880.24    102.52 o 
  -4  11  11      468.80      487.18     44.46 o 
  -3  11  11      483.65      521.68     44.11 o 
  -2  11  11      592.09      617.47     59.35 o 
  -1  11  11       60.96       79.32     22.46 o 
   0  11  11      201.25      247.80     45.31 o 
   1  11  11      356.22      406.82     51.69 o 
   2  11  11      980.30     1035.58     81.87 o 
   3  11  11       73.65       40.22     30.06 o 
  -5  12  11       43.20       43.62     49.55 o 
  -4  12  11      372.00      357.95     41.78 o 
  -3  12  11      175.83      154.41     37.67 o 
  -2  12  11      569.51      633.81     62.50 o 
  -1  12  11       18.07        5.75     20.93 o 
   0  12  11        8.98       14.70     28.75 o 
   1  12  11       61.81       75.40     27.77 o 
   2  12  11      205.14      167.16     42.31 o 
  -4  13  11        6.88       23.31     19.42 o 
  -3  13  11      147.69      108.57     59.22 o 
  -2  13  11      197.82      167.29     40.72 o 
  -1  13  11      182.37      201.01     43.76 o 
   0  13  11       71.50       71.38     36.71 o 
   1  13  11       33.17       28.43     24.96 o 
  -3  14  11      312.26      343.67     56.56 o 
  -2  14  11      160.15       77.74     51.29 o 
  -1  14  11      950.58      926.79    112.92 o 
   0  14  11        0.38        6.42     25.31 o 
  -8   0  12      901.52     1005.79    116.27 o 
  -6   0  12     1345.12     1506.59    132.25 o 
  -4   0  12        0.00      -14.31     14.31 o 
  -2   0  12      473.90      444.89     44.54 o 
   0   0  12      398.24      477.92     84.44 o 
   2   0  12       28.77       11.21     19.04 o 
   4   0  12      529.45      462.21     80.54 o 
  -8   1  12      161.89      187.93     45.03 o 
  -7   1  12      793.51      772.18     68.42 o 
  -6   1  12      228.22      244.83     47.27 o 
  -5   1  12      569.05      587.55     57.41 o 
  -4   1  12      502.25      433.72     55.45 o 
  -3   1  12      328.87      327.46     42.17 o 
  -2   1  12      679.46      713.26     39.09 o 
  -1   1  12      442.90      374.01     29.72 o 
   0   1  12        0.63        4.24      9.18 o 
   1   1  12      498.07      453.74     35.16 o 
   2   1  12      198.11      168.65     26.44 o 
   3   1  12      468.62      423.74     43.49 o 
   4   1  12       78.22      130.16     36.15 o 
  -8   2  12     1306.73     1484.58    107.51 o 
  -7   2  12     1685.54     1840.73    105.75 o 
  -6   2  12       43.14       22.19     19.90 o 
  -5   2  12     1293.47     1273.82    112.29 o 
  -4   2  12       12.48        3.83     14.77 o 
  -3   2  12     3129.22     2832.72    125.37 o 
  -2   2  12       28.65       28.51     13.93 o 
  -1   2  12     2162.67     2067.65     68.43 o 
   0   2  12      172.16      159.85     24.39 o 
   1   2  12      169.56      191.27     26.98 o 
   2   2  12      228.36      179.85     31.64 o 
   3   2  12     1372.59     1493.38     83.80 o 
   4   2  12      290.28      337.66     55.05 o 
   5   2  12       98.05       19.02     22.65 o 
  -8   3  12      530.73      566.26     60.89 o 
  -7   3  12      422.99      496.29     55.62 o 
  -6   3  12     2228.66     2422.80    120.11 o 
  -5   3  12       69.59       74.44     52.20 o 
  -4   3  12     3699.38     3607.61    142.96 o 
  -3   3  12       88.07       78.85     37.83 o 
  -2   3  12     1330.32     1420.75     55.29 o 
  -1   3  12      334.30      310.11     31.04 o 
   0   3  12      724.10      641.32     39.91 o 
   1   3  12       44.24       43.76     15.06 o 
   2   3  12     1446.77     1465.75     71.42 o 
   3   3  12      658.46      613.63     49.77 o 
   4   3  12      572.11      662.67     87.83 o 
   5   3  12       10.14      -13.34     21.41 o 
  -8   4  12      141.84      209.16     42.31 o 
  -7   4  12     1984.75     2182.58    116.35 o 
  -6   4  12      205.65      238.43     46.40 o 
  -5   4  12     4534.41     5051.25    174.02 o 
  -4   4  12      228.19      201.93     42.78 o 
  -3   4  12     4081.52     4011.25    113.95 o 
  -2   4  12       41.81       30.20     12.47 o 
  -1   4  12     1969.90     2104.51     84.43 o 
   0   4  12       15.72       -1.70     10.70 o 
   1   4  12     1907.88     1755.72     67.76 o 
   2   4  12       37.60       20.17     15.01 o 
   3   4  12     1233.20     1252.06     69.90 o 
   4   4  12       25.84       41.02     25.68 o 
   5   4  12      458.14      460.46     83.19 o 
  -8   5  12      571.95      572.08     63.19 o 
  -7   5  12       91.47       69.10     29.11 o 
  -6   5  12     1489.04     1599.04     97.29 o 
  -5   5  12       28.78       33.05     26.94 o 
  -4   5  12     5161.00     5447.32    249.00 o 
  -3   5  12      174.47      188.04     30.27 o 
  -2   5  12     1049.65     1187.29     62.35 o 
  -1   5  12       47.83       28.42     16.10 o 
   0   5  12     2615.01     2602.03     89.74 o 
   1   5  12      480.65      450.10     35.25 o 
   2   5  12      629.48      646.94     48.98 o 
   3   5  12        2.36        8.12     15.69 o 
   4   5  12     1005.58     1057.04    158.49 o 
  -7   6  12      586.61      619.30     94.77 o 
  -6   6  12      445.15      402.31     56.46 o 
  -4   6  12        1.34        1.85     19.65 o 
  -3   6  12     1174.65     1235.09     63.74 o 
  -2   6  12      421.67      393.66     38.16 o 
  -1   6  12     2039.16     2045.95     98.20 o 
   0   6  12       20.76       35.85     15.13 o 
   1   6  12      236.38      253.08     35.86 o 
   2   6  12       59.39       84.10     22.39 o 
   3   6  12      793.53      792.31     56.35 o 
   4   6  12      217.26      170.76     42.76 o 
  -7   7  12     1201.66     1085.42    124.36 o 
  -6   7  12      132.10       41.19     54.37 o 
  -5   7  12       14.54        5.09     17.49 o 
  -4   7  12     1011.71     1019.33    107.33 o 
  -3   7  12        6.68       12.44     14.37 o 
  -2   7  12      384.75      399.80     38.89 o 
  -1   7  12     1018.00      990.87     50.51 o 
   0   7  12     1228.85     1210.65     56.80 o 
   1   7  12        1.61       -0.16     13.88 o 
   2   7  12      206.56      175.98     32.45 o 
   3   7  12      587.13      502.12     59.22 o 
   4   7  12      139.51       30.92     39.40 o 
  -7   8  12      154.37       99.67     49.79 o 
  -6   8  12      215.71       -5.51     24.91 o 
  -5   8  12       17.44      -16.42     18.11 o 
  -4   8  12      280.26      126.79    107.26 o 
  -3   8  12       21.75       59.49     20.62 o 
  -2   8  12      485.37      424.49     40.87 o 
  -1   8  12      145.13      145.36     23.70 o 
   0   8  12      228.66      186.34     30.03 o 
   1   8  12        1.63       15.06     15.34 o 
   2   8  12      224.40      272.91     49.60 o 
   3   8  12      102.56       89.19     34.76 o 
  -6   9  12      140.30      -27.64     27.64 o 
  -5   9  12      130.16       22.82     26.66 o 
  -4   9  12      462.87      467.72     76.35 o 
  -3   9  12       82.74       70.34     21.95 o 
  -2   9  12       20.34       19.32     15.89 o 
  -1   9  12      120.39      125.01     26.11 o 
   0   9  12       41.76       60.00     19.46 o 
   1   9  12      349.71      382.80     39.26 o 
   2   9  12        2.71       17.87     24.37 o 
   3   9  12      350.75      351.90     59.68 o 
  -6  10  12      282.16       -7.82     32.03 o 
  -4  10  12        7.58       -7.66     15.44 o 
  -3  10  12      421.53      411.32     46.39 o 
  -2  10  12        0.41       -1.11     15.17 o 
  -1  10  12      318.29      365.69     52.70 o 
   0  10  12      147.92      161.86     32.89 o 
   1  10  12      127.63      169.02     38.70 o 
   2  10  12      234.49      308.43     54.82 o 
  -5  11  12      108.17      -20.73     29.10 o 
  -4  11  12     1662.02     1909.89    161.84 o 
  -3  11  12      143.72      139.82     29.17 o 
  -2  11  12     1309.30     1347.62     89.76 o 
  -1  11  12       78.35       39.14     27.78 o 
   0  11  12      723.75      767.87     69.83 o 
   1  11  12      376.37      384.67     56.54 o 
   2  11  12      283.13      276.03     82.45 o 
  -4  12  12        2.52       22.12     31.33 o 
  -3  12  12     1842.11     2011.55    112.23 o 
  -2  12  12       61.72       59.14     38.00 o 
  -1  12  12      835.15      931.95    113.27 o 
   0  12  12        2.63        3.27     22.56 o 
   1  12  12      323.27      327.82     57.08 o 
  -2  13  12     1403.23     1597.68    101.63 o 
  -7   0  13     2962.27     3142.49    207.76 o 
  -5   0  13      581.24      466.32     76.07 o 
  -3   0  13     3593.86     3793.62    212.51 o 
  -1   0  13      490.24      473.05     50.12 o 
   1   0  13     1132.25     1175.16    111.24 o 
   3   0  13      265.07      202.04     59.53 o 
  -7   1  13       19.55       12.20     21.30 o 
  -6   1  13     2453.21     2575.89    128.50 o 
  -5   1  13        4.15       29.88     18.98 o 
  -4   1  13      875.85      836.36     70.12 o 
  -3   1  13      314.03      252.19     47.94 o 
  -2   1  13     3236.16     3345.68    128.00 o 
  -1   1  13        0.49       10.03     15.42 o 
   0   1  13     1153.36     1159.88     62.37 o 
   1   1  13      589.91      511.54     49.68 o 
   2   1  13     1130.47     1201.16     83.56 o 
   3   1  13       62.47       41.92     19.82 o 
   4   1  13       13.26       16.03     24.17 o 
  -7   2  13     1466.11     1706.46    105.85 o 
  -6   2  13        0.85       -7.66     18.09 o 
  -5   2  13      490.74      483.74     55.29 o 
  -4   2  13      299.77      314.24     52.55 o 
  -3   2  13      834.21      958.96    104.75 o 
  -2   2  13        9.96       -1.68     12.31 o 
  -1   2  13      861.90      854.48     46.42 o 
   0   2  13      391.47      338.33     33.45 o 
   1   2  13     1027.60      957.00     59.51 o 
   2   2  13     1046.53     1159.21     67.05 o 
   3   2  13        4.14        7.20     15.92 o 
   4   2  13      589.32      583.72     65.11 o 
  -7   3  13       71.05      114.52     37.09 o 
  -6   3  13      363.23      266.09     51.54 o 
  -5   3  13      101.74      116.56     40.62 o 
  -4   3  13      562.54      517.97     79.21 o 
  -3   3  13      273.23      247.36     45.29 o 
  -2   3  13       57.78       49.07     17.91 o 
  -1   3  13      380.22      339.43     31.21 o 
   0   3  13     1037.95     1062.99     60.36 o 
   1   3  13     1485.61     1590.28     76.84 o 
   2   3  13        1.00       -7.71     14.69 o 
   3   3  13     1359.30     1424.28     77.30 o 
   4   3  13       16.42       23.21     25.17 o 
  -7   4  13        2.03       -5.22     19.77 o 
  -6   4  13       91.02       98.15     34.88 o 
  -5   4  13      157.81      149.18     39.26 o 
  -4   4  13      403.12      432.55     72.86 o 
  -3   4  13       13.62       20.87     19.01 o 
  -2   4  13       45.42       51.97     18.37 o 
  -1   4  13       24.17       17.69     12.78 o 
   0   4  13     1430.44     1371.42     60.95 o 
   1   4  13      171.61       63.16     37.33 o 
   2   4  13     1485.99     1608.48     80.16 o 
   3   4  13        1.56       10.29     17.08 o 
  -7   5  13        0.00        1.91     26.48 o 
  -6   5  13      217.33      251.43     81.97 o 
  -5   5  13      486.12      470.58     77.67 o 
  -4   5  13       14.39        7.80     25.02 o 
  -3   5  13        8.04       -0.68     18.56 o 
  -2   5  13       99.60       98.69     24.46 o 
  -1   5  13      777.05      796.96     46.46 o 
   0   5  13      569.83      436.52     35.04 o 
   1   5  13      540.80      507.15     39.41 o 
   2   5  13      126.72      113.07     27.21 o 
   3   5  13     1976.45     2257.84     98.32 o 
  -6   6  13      122.08       53.60     88.11 o 
  -5   6  13      874.49     1037.33    113.20 o 
  -4   6  13       31.53        1.97     31.61 o 
  -3   6  13      114.15       58.74     71.01 o 
  -2   6  13      552.11      585.07     58.97 o 
  -1   6  13      743.28      790.64     46.73 o 
   0   6  13      734.83      661.86     43.72 o 
   1   6  13      506.09      557.87     68.55 o 
   2   6  13      586.47      615.32     51.29 o 
   3   6  13        3.57      -21.52     21.52 o 
  -5   7  13       15.16       14.64     20.54 o 
  -3   7  13       46.04        3.89     20.55 o 
  -2   7  13      365.90      340.90     60.73 o 
  -1   7  13       98.31       82.50     19.84 o 
   0   7  13     1642.38     1719.02     70.87 o 
   1   7  13       79.14       64.52     22.53 o 
   2   7  13      254.82      207.94     37.25 o 
  -6   8  13       90.72       23.59     33.57 o 
  -4   8  13        9.17       49.11     24.04 o 
  -3   8  13      967.55      892.03    109.01 o 
  -2   8  13       57.00       34.72     20.67 o 
  -1   8  13     1561.08     1677.09     87.71 o 
   0   8  13       83.78       75.30     22.97 o 
   1   8  13      858.80      996.81     63.42 o 
   2   8  13        2.30       10.96     25.91 o 
  -5   9  13       74.18        1.54     32.38 o 
  -3   9  13       48.43       18.02     26.62 o 
  -2   9  13     1149.83     1383.19     74.65 o 
  -1   9  13      101.25       99.75     33.82 o 
   0   9  13     1223.55     1291.75     70.94 o 
   1   9  13       11.23       51.24     28.39 o 
  -4  10  13        4.80       19.61     32.87 o 
  -3  10  13      631.62      588.08     51.96 o 
  -2  10  13      129.45      108.80     34.81 o 
  -1  10  13      847.84      995.34     76.77 o 
   0  10  13      192.16      237.01     47.32 o 
   1  10  13      201.71      239.81     48.00 o 
  -3  11  13        2.88       13.90     24.39 o 
  -2  11  13      369.14      364.19    121.50 o 
  -1  11  13      259.50      354.89     66.79 o 
  -6   0  14        6.29       42.22     35.31 o 
  -4   0  14     1271.40     1269.80    129.18 o 
  -6   1  14      333.20      335.85     63.19 o 
  -5   1  14       23.01      -10.74     22.09 o 
  -4   1  14       62.95       55.67     26.85 o 
  -3   1  14     1898.00     1895.88    110.46 o 
  -2   1  14      406.30      398.98     74.05 o 
   0   1  14       57.08        8.07     17.55 o 
   2   1  14       61.82       22.04     22.02 o 
  -6   2  14      146.44      114.90     36.66 o 
  -5   2  14      809.12      918.12     88.91 o 
  -4   2  14      397.57      289.66     57.26 o 
  -3   2  14      937.59      962.24    111.31 o 
  -2   2  14     1031.02      974.59    112.15 o 
  -1   2  14       97.13      134.14     27.54 o 
   0   2  14     1005.89     1014.65     73.45 o 
   1   2  14        5.83       -2.06     12.51 o 
   2   2  14      742.11      695.93     55.24 o 
  -6   3  14      707.99      662.64     70.29 o 
  -5   3  14      198.24      155.36     38.80 o 
  -4   3  14     1278.05     1176.77    122.20 o 
  -3   3  14       34.93       11.18     25.37 o 
  -2   3  14     1305.94     1276.85    128.69 o 
  -1   3  14      618.64      646.38     48.56 o 
   0   3  14       15.71       -6.52     11.38 o 
   1   3  14      406.80      449.89     44.21 o 
   2   3  14       11.90        2.24     19.45 o 
  -6   4  14      115.54      104.47     36.88 o 
  -5   4  14     2241.20     2261.43    134.27 o 
  -4   4  14        8.82        4.72     31.40 o 
  -3   4  14     1007.51     1047.45    118.71 o 
  -2   4  14       84.98       29.70     26.06 o 
  -1   4  14      884.46      970.30     59.84 o 
   0   4  14      212.90      195.50     33.50 o 
   1   4  14       19.60        2.63     13.61 o 
   2   4  14       12.18       11.91     18.77 o 
  -5   5  14       17.45       12.54     22.19 o 
  -3   5  14      498.19      560.26     88.91 o 
  -2   5  14      254.30      262.73     54.64 o 
  -1   5  14       15.51       19.39     13.70 o 
   0   5  14      257.97      279.46     34.76 o 
   1   5  14      249.46      259.05     39.56 o 
   2   5  14       15.32       24.03     20.03 o 
  -5   6  14      946.72      867.75    111.38 o 
  -4   6  14      338.49      333.31     83.19 o 
  -3   6  14      760.84      812.34    107.96 o 
  -2   6  14      393.41      302.58     52.56 o 
  -1   6  14      169.06      140.65     31.38 o 
   0   6  14     1464.20     1563.66     77.80 o 
   1   6  14      221.38      240.37     39.13 o 
  -4   7  14      262.35      328.42     82.07 o 
  -3   7  14      918.85      967.13    116.62 o 
  -2   7  14       69.76       24.80     18.81 o 
  -1   7  14     1779.51     2017.67     93.02 o 
   0   7  14        1.32       -9.89     19.75 o 
   1   7  14      528.33      572.05     51.24 o 
  -4   8  14      298.24      305.60     81.86 o 
  -3   8  14       10.20       27.50     22.84 o 
  -2   8  14     1194.83     1261.70     84.37 o 
  -1   8  14      135.20       90.37     28.33 o 
   0   8  14     1757.24     1924.89     89.82 o 
  -2   9  14        5.58       51.87     21.12 o 
  -5   0  15      185.39      200.22     69.02 o 
  -3   0  15        7.34      -21.15     23.17 o 
  -1   0  15        2.54      -18.09     18.52 o 
  -5   1  15      182.54      165.04     75.23 o 
  -4   1  15      236.62      242.15     49.45 o 
  -3   1  15      460.06      366.39     85.28 o 
  -2   1  15       10.29       12.66     19.25 o 
  -1   1  15       10.00       -4.52     15.41 o 
   0   1  15        7.20       10.57     14.93 o 
  -4   2  15      832.47      905.09    131.20 o 
  -3   2  15        0.12       -6.61     16.10 o 
  -2   2  15      753.62      739.13    102.31 o 
  -1   2  15        0.51      -14.78     14.78 o 
   0   2  15      296.23      192.72     93.31 o 
  -4   3  15      162.46       40.64     74.85 o 
  -2   3  15        0.70        4.22     18.26 o 
  -1   3  15      303.43      330.75     54.91 o 
   0   3  15       93.89       16.74     24.83 o 
  -4   4  15     1240.08     1577.63    151.44 o 
  -3   4  15        2.02      -13.42     16.77 o 
  -2   4  15     1083.12     1147.46    132.25 o 
  -1   4  15       65.42       48.73     20.88 o 
   0   4  15     1441.05     1601.83     90.36 o 
  -3   5  15      704.55      819.73    110.40 o 
  -2   5  15       37.93       30.27     55.03 o 
  -1   5  15     1112.35     1228.58    155.73 o 
                                                 
